# Supplementary material for: 5-Cyclo­hexyl-2-(4-methyl­phen­yl)-3-methyl­sulfinyl-1-benzofuran
Source: Acta Crystallogr Sect E Struct Rep Online. 2012 Sep 5;68(Pt 10):o2836. doi: 10.1107/S1600536812037294 (PMC3470197; doi:10.1107/S1600536812037294)
Supplement: Supplementary file 1 [file e-68-o2836-sup1.cif]

##############################################################################
#                                                                            #
# This CIF contains the data in a paper accepted for publication in          #
# Acta Crystallographica Section E. It conforms to the requirements of       #
# Notes for Authors for Acta Crystallographica Section E, and has been       #
# peer reviewed under the auspices of the IUCr Commission on Journals.       #
#                                                                            #
# Full details of the Crystallographic Information File format               #
# are given in the paper "The Crystallographic Information File (CIF):       #
# a New Standard Archive File for Crystallography" by S. R. Hall, F. H.      #
# Allen and I. D. Brown [Acta Cryst. (1991), A47, 655-685].                  #
#                                                                            #
# The current version of the core CIF dictionary is obtainable from          #
# ftp://ftp.iucr.org/pub/cif_core.dic.                                       #
#                                                                            #
# Software is freely available for graphical display of the structure(s)     #
# in this CIF. For information consult the CIF software page                 #
# http://www.iucr.org/resources/cif/software.                                #
#                                                                            #
# This file may be used for bona fide research purposes within the           #
# scientific community so long as proper attribution is given to the journal # 
# article from which it was obtained.                                        #
#                                                                            #
##############################################################################
data_global
_audit_creation_method     'form.cif (version 2.0)'
_journal_data_validation_number     ?
_journal_date_recd_electronic     2012-08-29
_journal_date_accepted     2012-08-29
_journal_name_full     'Acta Crystallographica, Section E'
_journal_year     2012
_journal_volume     68
_journal_issue     10
_journal_page_first     o2836
_journal_page_last     o2836
_journal_paper_category     QO
_journal_paper_doi     10.1107/S1600536812037294
_journal_coeditor_code     XU5615
_publ_contact_author_name     'Prof. Uk Lee'
_publ_contact_author_address
;
 Department of Chemistry, Pukyong National University, 599-1 Daeyeon 3-dong
 Nam-gu, Busan 608-737, Republic of Korea
;
_publ_contact_author_email     'uklee@pknu.ac.kr'
_publ_contact_author_fax     '+82-51-629-5583'
_publ_contact_author_phone     '+82-51-629-5596'
_publ_section_title
;
5-Cyclohexyl-2-(4-methylphenyl)-3-methylsulfinyl-1-benzofuran
;
loop_
    _publ_author_name
    _publ_author_address
    'Choi, Hong Dae'
;
Department of Chemistry, Dongeui University,
San 24 Kaya-dong Busanjin-gu, Busan 614-714,
Republic of Korea
;
    'Seo, Pil Ja'
;
Department of Chemistry, Dongeui University,
San 24 Kaya-dong Busanjin-gu, Busan 614-714,
Republic of Korea
;
    'Lee, Uk'
;
Department of Chemistry, Pukyong National University,
599-1 Daeyeon 3-dong Nam-gu, Busan 608-737,
Republic of Korea
;
data_I
_chemical_name_systematic
;
5-Cyclohexyl-2-(4-methylphenyl)-3-methylsulfinyl-1-benzofuran
;
_chemical_name_common     ?
_chemical_formula_moiety     'C22 H24 O2 S'
_chemical_formula_sum     'C22 H24 O2 S'
_chemical_formula_iupac     'C22 H24 O2 S'
_chemical_formula_weight     352.47
_chemical_melting_point     ?
_symmetry_cell_setting     monoclinic
_symmetry_space_group_name_H-M     'P 21/c'
_symmetry_space_group_name_Hall     '-P 2ybc'
loop_
    _symmetry_equiv_pos_as_xyz
    'x, y, z'
    '-x, y+1/2, -z+1/2'
    '-x, -y, -z'
    'x, -y-1/2, z-1/2'
_cell_length_a     16.4392(5)
_cell_length_b     7.2726(2)
_cell_length_c     15.8433(5)
_cell_angle_alpha     90.00
_cell_angle_beta     108.6520(10)
_cell_angle_gamma     90.00
_cell_volume     1794.67(9)
_cell_formula_units_Z     4
_cell_measurement_reflns_used     5036
_cell_measurement_theta_min     2.61
_cell_measurement_theta_max     28.27
_cell_measurement_temperature     173(2)
_exptl_crystal_description     'Block'
_exptl_crystal_colour     'colourless'
_exptl_crystal_size_max     0.398
_exptl_crystal_size_mid     0.325
_exptl_crystal_size_min     0.287
_exptl_crystal_density_diffrn     1.305
_exptl_crystal_density_meas     ?
_exptl_crystal_density_method     'not measured'
_exptl_crystal_F_000     752
_exptl_absorpt_coefficient_mu     0.193
_exptl_absorpt_correction_type     multi-scan
_exptl_absorpt_process_details     '(<i>SADABS</i>; Bruker, 2009)'
_exptl_absorpt_correction_T_min     0.6710
_exptl_absorpt_correction_T_max     0.7457
_exptl_special_details
;
;
_diffrn_ambient_temperature     173(2)
_diffrn_radiation_type     MoK\a
_diffrn_radiation_wavelength     0.71073
_diffrn_radiation_source     'rotating anode'
_diffrn_radiation_monochromator     'graphite multilayer'
_diffrn_measurement_device_type     'Bruker SMART APEXII CCD'
_diffrn_measurement_method     '\f and \w scans'
_diffrn_detector_area_resol_mean     10.0
_diffrn_reflns_number     16617
_diffrn_reflns_av_R_equivalents     0.0374
_diffrn_reflns_av_sigmaI/netI     0.0373
_diffrn_reflns_theta_min     2.61
_diffrn_reflns_theta_max     28.30
_diffrn_reflns_theta_full     28.30
_diffrn_measured_fraction_theta_max     0.998
_diffrn_measured_fraction_theta_full     0.998
_diffrn_reflns_limit_h_min     -21
_diffrn_reflns_limit_h_max     21
_diffrn_reflns_limit_k_min     -9
_diffrn_reflns_limit_k_max     7
_diffrn_reflns_limit_l_min     -20
_diffrn_reflns_limit_l_max     21
_diffrn_standards_number     0
_diffrn_standards_interval_count     ?
_diffrn_standards_interval_time     ?
_diffrn_standards_decay_%     ?
_refine_special_details
;
 Refinement of F^2^ against ALL reflections.  The weighted R-factor wR and
 goodness of fit S are based on F^2^, conventional R-factors R are based
 on F, with F set to zero for negative F^2^. The threshold expression of
 F^2^ > 2sigma(F^2^) is used only for calculating R-factors(gt) etc. and is
 not relevant to the choice of reflections for refinement.  R-factors based
 on F^2^ are statistically about twice as large as those based on F, and R-
 factors based on ALL data will be even larger.
;
_reflns_number_total     4447
_reflns_number_gt     3204
_reflns_threshold_expression     I>2\s(I)
_refine_ls_structure_factor_coef     Fsqd
_refine_ls_matrix_type     full
_refine_ls_R_factor_all     0.0827
_refine_ls_R_factor_gt     0.0635
_refine_ls_wR_factor_gt     0.1879
_refine_ls_wR_factor_ref     0.2041
_refine_ls_goodness_of_fit_ref     1.060
_refine_ls_restrained_S_all     1.142
_refine_ls_number_reflns     4447
_refine_ls_number_parameters     280
_refine_ls_number_restraints     83
_refine_ls_hydrogen_treatment     constr
_refine_ls_weighting_scheme     calc
_refine_ls_weighting_details
         'calc w=1/[\s^2^(Fo^2^)+(0.1164P)^2^+0.6896P] where P=(Fo^2^+2Fc^2^)/3'
_atom_sites_solution_hydrogens     difmap
_atom_sites_solution_primary     direct
_atom_sites_solution_secondary     difmap
_refine_ls_shift/su_max     0.000
_refine_ls_shift/su_mean     0.000
_refine_diff_density_max     0.840
_refine_diff_density_min     -0.675
_refine_ls_extinction_method     none
_refine_ls_extinction_coef     ?
loop_
    _atom_type_symbol
    _atom_type_description
    _atom_type_scat_dispersion_real
    _atom_type_scat_dispersion_imag
    _atom_type_scat_source
    'C' 'C' 0.0033 0.0016
                         'International Tables Vol C Tables 4.2.6.8 and 6.1.1.4'
    'H' 'H' 0.0000 0.0000
                         'International Tables Vol C Tables 4.2.6.8 and 6.1.1.4'
    'O' 'O' 0.0106 0.0060
                         'International Tables Vol C Tables 4.2.6.8 and 6.1.1.4'
    'S' 'S' 0.1246 0.1234
                         'International Tables Vol C Tables 4.2.6.8 and 6.1.1.4'
_computing_data_collection     '<i>APEX2</i> (Bruker, 2009)'
_computing_cell_refinement     '<i>SAINT</i> (Bruker, 2009)'
_computing_data_reduction     '<i>SAINT</i> (Bruker, 2009)'
_computing_structure_solution     '<i>SHELXS97</i> (Sheldrick, 2008)'
_computing_structure_refinement     '<i>SHELXL97</i> (Sheldrick, 2008)'
_computing_molecular_graphics
        '<i>ORTEP-3</i> (Farrugia, 2012) and <i>DIAMOND</i> (Brandenburg, 1998)'
_computing_publication_material     '<i>SHELXL97</i> (Sheldrick, 2008)'
loop_
    _atom_site_type_symbol
    _atom_site_label
    _atom_site_fract_x
    _atom_site_fract_y
    _atom_site_fract_z
    _atom_site_U_iso_or_equiv
    _atom_site_adp_type
    _atom_site_calc_flag
    _atom_site_refinement_flags
    _atom_site_occupancy
    _atom_site_symmetry_multiplicity
    _atom_site_disorder_assembly
    _atom_site_disorder_group
    S S1A 0.1071(3) 0.7252(6) 0.3361(4) 0.0252(8) Uani d PDU 0.58(3) 2 A 1
    S S1B 0.1117(5) 0.7405(10) 0.3352(6) 0.0397(18) Uani d PDU 0.42(3) 2 A 2
    O O1 0.12467(10) 0.75238(19) 0.59015(11) 0.0241(4) Uani d . 1 2 A .
    O O2 0.17368(13) 0.6013(3) 0.32049(13) 0.0552(6) Uani d D 1 2 . .
    C C1 0.13693(13) 0.7551(3) 0.45074(15) 0.0221(5) Uani d D 1 2 . .
    C C2 0.22173(14) 0.7527(3) 0.51491(15) 0.0212(5) Uani d . 1 2 A .
    C C3 0.30555(14) 0.7503(3) 0.51048(15) 0.0218(5) Uani d . 1 2 . .
    H H3 0.3151 0.7486 0.4544 0.026 Uiso calc R 1 2 A .
    C C4 0.37431(14) 0.7506(3) 0.58871(15) 0.0215(5) Uani d . 1 2 A .
    C C5 0.35942(15) 0.7514(3) 0.67138(16) 0.0258(5) Uani d . 1 2 . .
    H H5 0.4072 0.7515 0.7245 0.031 Uiso calc R 1 2 A .
    C C6 0.27707(15) 0.7520(3) 0.67783(16) 0.0268(5) Uani d . 1 2 A .
    H H6 0.2672 0.7526 0.7337 0.032 Uiso calc R 1 2 . .
    C C7 0.21044(14) 0.7518(3) 0.59833(15) 0.0225(5) Uani d . 1 2 . .
    C C8 0.07917(13) 0.7542(3) 0.50148(15) 0.0216(5) Uani d D 1 2 A .
    C C9 0.46566(14) 0.7488(3) 0.58568(15) 0.0227(5) Uani d . 1 2 . .
    H H9 0.4622 0.7484 0.5215 0.027 Uiso calc R 1 2 A .
    C C10 0.51523(14) 0.5758(4) 0.62860(16) 0.0328(6) Uani d . 1 2 A .
    H H10A 0.5195 0.5715 0.6923 0.039 Uiso calc R 1 2 . .
    H H10B 0.4835 0.4652 0.5992 0.039 Uiso calc R 1 2 . .
    C C11 0.60521(15) 0.5740(4) 0.62039(17) 0.0385(6) Uani d . 1 2 . .
    H H11A 0.6367 0.4648 0.6516 0.046 Uiso calc R 1 2 A .
    H H11B 0.6009 0.5644 0.5568 0.046 Uiso calc R 1 2 . .
    C C12 0.65480(17) 0.7463(4) 0.65976(19) 0.0453(8) Uani d . 1 2 A .
    H H12A 0.6662 0.7467 0.7250 0.054 Uiso calc R 1 2 . .
    H H12B 0.7108 0.7453 0.6488 0.054 Uiso calc R 1 2 . .
    C C13 0.60627(15) 0.9196(4) 0.62008(17) 0.0389(7) Uani d . 1 2 . .
    H H13A 0.6020 0.9283 0.5565 0.047 Uiso calc R 1 2 A .
    H H13B 0.6383 1.0283 0.6512 0.047 Uiso calc R 1 2 . .
    C C14 0.51605(14) 0.9202(4) 0.62825(16) 0.0319(6) Uani d . 1 2 A .
    H H14A 0.5204 0.9252 0.6920 0.038 Uiso calc R 1 2 . .
    H H14B 0.4849 1.0313 0.5988 0.038 Uiso calc R 1 2 . .
    C C15 -0.01307(13) 0.7544(3) 0.47842(13) 0.0220(5) Uani d D 1 2 . .
    C C18 -0.19280(14) 0.7538(3) 0.44006(14) 0.0258(5) Uani d D 1 2 . .
    C C16C -0.06670(13) 0.8143(4) 0.39572(16) 0.0267(7) Uani d PDU 0.858(5) 2 A
                                                                               3
    H H16C -0.0427 0.8566 0.3521 0.032 Uiso calc PR 0.858(5) 2 A 3
    C C17C -0.15553(14) 0.8122(4) 0.37691(17) 0.0286(7) Uani d PDU 0.858(5) 2 A
                                                                               3
    H H17C -0.1914 0.8514 0.3200 0.034 Uiso calc PR 0.858(5) 2 A 3
    C C19C -0.13836(14) 0.7002(4) 0.52330(16) 0.0257(6) Uani d PDU 0.858(5) 2 A
                                                                               3
    H H19C -0.1623 0.6630 0.5678 0.031 Uiso calc PR 0.858(5) 2 A 3
    C C20C -0.04973(15) 0.6999(4) 0.54265(18) 0.0271(7) Uani d PDU 0.858(5) 2 A
                                                                               3
    H H20C -0.0139 0.6623 0.5999 0.033 Uiso calc PR 0.858(5) 2 A 3
    C C16D -0.0668(7) 0.685(3) 0.3974(6) 0.031(4) Uani d PDU 0.142(5) 2 A 4
    H H16D -0.0424 0.6353 0.3555 0.038 Uiso calc PR 0.142(5) 2 A 4
    C C17D -0.1562(7) 0.687(3) 0.3774(8) 0.034(4) Uani d PDU 0.142(5) 2 A 4
    H H17D -0.1920 0.6438 0.3213 0.041 Uiso calc PR 0.142(5) 2 A 4
    C C19D -0.1381(7) 0.795(3) 0.5255(5) 0.024(4) Uiso d PD 0.142(5) 2 A 4
    H H19D -0.1620 0.8212 0.5715 0.029 Uiso calc PR 0.142(5) 2 A 4
    C C20D -0.0490(8) 0.800(3) 0.5447(7) 0.030(4) Uani d PDU 0.142(5) 2 A 4
    H H20D -0.0130 0.8337 0.6025 0.035 Uiso calc PR 0.142(5) 2 A 4
    C C21 -0.28860(15) 0.7517(3) 0.4204(2) 0.0347(6) Uani d . 1 2 A .
    H H21A -0.3136 0.8620 0.3865 0.052 Uiso calc R 1 2 . .
    H H21B -0.3018 0.7496 0.4765 0.052 Uiso calc R 1 2 . .
    H H21C -0.3127 0.6420 0.3854 0.052 Uiso calc R 1 2 . .
    C C22A 0.1276(5) 0.9500(7) 0.3058(4) 0.0223(16) Uani d PDU 0.58(3) 2 A 1
    H H22A 0.1869 0.9844 0.3390 0.033 Uiso calc PR 0.58(3) 2 A 1
    H H22B 0.0881 1.0365 0.3198 0.033 Uiso calc PR 0.58(3) 2 A 1
    H H22C 0.1194 0.9539 0.2417 0.033 Uiso calc PR 0.58(3) 2 A 1
    C C22B 0.1599(16) 0.9450(17) 0.3132(10) 0.069(4) Uani d PDU 0.42(3) 2 A 2
    H H22D 0.2224 0.9357 0.3393 0.103 Uiso calc PR 0.42(3) 2 A 2
    H H22E 0.1393 1.0500 0.3394 0.103 Uiso calc PR 0.42(3) 2 A 2
    H H22F 0.1446 0.9626 0.2487 0.103 Uiso calc PR 0.42(3) 2 A 2
loop_
    _atom_site_aniso_label
    _atom_site_aniso_U_11
    _atom_site_aniso_U_22
    _atom_site_aniso_U_33
    _atom_site_aniso_U_12
    _atom_site_aniso_U_13
    _atom_site_aniso_U_23
    S1A 0.0228(13) 0.0305(14) 0.0237(15) -0.0006(8) 0.0095(10) -0.0053(9)
    S1B 0.0250(19) 0.077(4) 0.017(2) -0.0061(18) 0.0069(14) 0.003(2)
    O1 0.0168(7) 0.0356(10) 0.0215(8) 0.0001(6) 0.0086(6) -0.0012(6)
    O2 0.0683(14) 0.0619(14) 0.0433(11) 0.0228(11) 0.0290(10) 0.0001(10)
    C1 0.0187(10) 0.0254(11) 0.0227(11) 0.0004(8) 0.0074(8) -0.0009(8)
    C2 0.0191(10) 0.0236(11) 0.0215(10) 0.0002(8) 0.0073(8) -0.0009(8)
    C3 0.0201(10) 0.0266(12) 0.0216(10) 0.0008(8) 0.0106(8) 0.0001(8)
    C4 0.0183(10) 0.0231(11) 0.0239(11) 0.0001(8) 0.0080(8) -0.0001(8)
    C5 0.0207(10) 0.0346(13) 0.0213(11) 0.0001(9) 0.0057(8) -0.0015(9)
    C6 0.0220(11) 0.0382(14) 0.0215(11) -0.0002(9) 0.0087(9) -0.0008(9)
    C7 0.0167(10) 0.0284(12) 0.0245(11) -0.0001(8) 0.0096(8) -0.0011(8)
    C8 0.0192(10) 0.0238(11) 0.0222(11) -0.0006(8) 0.0071(8) -0.0013(8)
    C9 0.0176(10) 0.0295(12) 0.0226(11) 0.0006(8) 0.0086(8) 0.0003(8)
    C10 0.0270(11) 0.0382(14) 0.0364(13) 0.0080(10) 0.0144(10) 0.0104(11)
    C11 0.0281(12) 0.0531(17) 0.0378(13) 0.0172(12) 0.0154(10) 0.0153(13)
    C12 0.0200(11) 0.087(3) 0.0273(13) 0.0037(12) 0.0054(10) -0.0006(13)
    C13 0.0252(11) 0.0562(18) 0.0375(13) -0.0143(12) 0.0130(10) -0.0143(13)
    C14 0.0242(11) 0.0401(14) 0.0339(12) -0.0059(10) 0.0127(9) -0.0091(11)
    C15 0.0179(10) 0.0220(11) 0.0275(12) -0.0007(8) 0.0095(9) -0.0028(8)
    C18 0.0195(10) 0.0250(12) 0.0342(13) -0.0004(8) 0.0107(9) -0.0049(9)
    C16C 0.0212(12) 0.0342(17) 0.0264(13) -0.0013(11) 0.0101(10) -0.0003(12)
    C17C 0.0196(12) 0.0377(18) 0.0272(13) -0.0018(11) 0.0056(10) -0.0010(12)
    C19C 0.0235(13) 0.0254(16) 0.0329(15) -0.0007(11) 0.0156(11) -0.0009(11)
    C20C 0.0220(13) 0.0310(17) 0.0295(14) 0.0006(12) 0.0100(10) 0.0022(13)
    C16D 0.036(7) 0.041(9) 0.028(7) -0.003(6) 0.024(6) -0.002(6)
    C17D 0.035(7) 0.037(9) 0.030(7) -0.001(7) 0.011(6) 0.005(7)
    C20D 0.026(7) 0.036(8) 0.027(7) -0.003(6) 0.010(6) 0.002(7)
    C21 0.0201(11) 0.0448(16) 0.0410(14) -0.0021(10) 0.0123(10) -0.0026(11)
    C22A 0.021(3) 0.025(3) 0.022(2) -0.0064(18) 0.010(2) 0.0050(16)
    C22B 0.074(8) 0.095(7) 0.053(5) -0.046(6) 0.041(6) -0.013(5)
_geom_special_details
;
 All esds (except the esd in the dihedral angle between two l.s. planes)
 are estimated using the full covariance matrix.  The cell esds are taken
 into account individually in the estimation of esds in distances, angles
 and torsion angles; correlations between esds in cell parameters are only
 used when they are defined by crystal symmetry.  An approximate (isotropic)
 treatment of cell esds is used for estimating esds involving l.s. planes.
;
loop_
    _geom_bond_atom_site_label_1
    _geom_bond_atom_site_label_2
    _geom_bond_site_symmetry_2
    _geom_bond_distance
    _geom_bond_publ_flag
    S1A O2 . 1.499(2) ?
    S1A C1 . 1.736(6) ?
    S1A C22A . 1.767(3) ?
    S1B O2 . 1.507(3) ?
    S1B C1 . 1.745(9) ?
    S1B C22B . 1.772(3) ?
    O1 C8 . 1.364(3) ?
    O1 C7 . 1.374(2) ?
    C1 C8 . 1.427(2) ?
    C1 C2 . 1.439(3) ?
    C2 C7 . 1.392(3) ?
    C2 C3 . 1.402(3) ?
    C3 C4 . 1.385(3) ?
    C3 H3 . 0.9500 ?
    C4 C5 . 1.407(3) ?
    C4 C9 . 1.518(3) ?
    C5 C6 . 1.390(3) ?
    C5 H5 . 0.9500 ?
    C6 C7 . 1.380(3) ?
    C6 H6 . 0.9500 ?
    C8 C15 . 1.442(3) ?
    C9 C14 . 1.529(3) ?
    C9 C10 . 1.535(3) ?
    C9 H9 . 1.0000 ?
    C10 C11 . 1.526(3) ?
    C10 H10A . 0.9900 ?
    C10 H10B . 0.9900 ?
    C11 C12 . 1.517(4) ?
    C11 H11A . 0.9900 ?
    C11 H11B . 0.9900 ?
    C12 C13 . 1.516(4) ?
    C12 H12A . 0.9900 ?
    C12 H12B . 0.9900 ?
    C13 C14 . 1.529(3) ?
    C13 H13A . 0.9900 ?
    C13 H13B . 0.9900 ?
    C14 H14A . 0.9900 ?
    C14 H14B . 0.9900 ?
    C15 C16C . 1.395(2) ?
    C15 C20C . 1.396(2) ?
    C15 C20D . 1.400(3) ?
    C15 C16D . 1.400(3) ?
    C18 C19C . 1.392(2) ?
    C18 C17C . 1.396(2) ?
    C18 C19D . 1.398(3) ?
    C18 C17D . 1.401(3) ?
    C18 C21 . 1.505(3) ?
    C16C C17C . 1.394(2) ?
    C16C H16C . 0.9500 ?
    C17C H17C . 0.9500 ?
    C19C C20C . 1.390(2) ?
    C19C H19C . 0.9500 ?
    C20C H20C . 0.9500 ?
    C16D C17D . 1.401(3) ?
    C16D H16D . 0.9500 ?
    C17D H17D . 0.9500 ?
    C19D C20D . 1.398(3) ?
    C19D H19D . 0.9500 ?
    C20D H20D . 0.9500 ?
    C21 H21A . 0.9800 ?
    C21 H21B . 0.9800 ?
    C21 H21C . 0.9800 ?
    C22A H22A . 0.9800 ?
    C22A H22B . 0.9800 ?
    C22A H22C . 0.9800 ?
    C22B H22D . 0.9800 ?
    C22B H22E . 0.9800 ?
    C22B H22F . 0.9800 ?
loop_
    _geom_angle_atom_site_label_1
    _geom_angle_atom_site_label_2
    _geom_angle_atom_site_label_3
    _geom_angle_site_symmetry_1
    _geom_angle_site_symmetry_3
    _geom_angle
    _geom_angle_publ_flag
    O2 S1A C1 . . 105.7(3) ?
    O2 S1A C22A . . 107.3(3) ?
    C1 S1A C22A . . 98.9(3) ?
    O2 S1B C1 . . 104.9(4) ?
    O2 S1B C22B . . 99.6(7) ?
    C1 S1B C22B . . 100.6(6) ?
    C8 O1 C7 . . 107.78(16) ?
    C8 C1 C2 . . 105.71(19) ?
    C8 C1 S1A . . 124.9(2) ?
    C2 C1 S1A . . 128.6(2) ?
    C8 C1 S1B . . 127.8(3) ?
    C2 C1 S1B . . 126.3(3) ?
    C7 C2 C3 . . 118.6(2) ?
    C7 C2 C1 . . 106.12(19) ?
    C3 C2 C1 . . 135.3(2) ?
    C4 C3 C2 . . 119.3(2) ?
    C4 C3 H3 . . 120.4 ?
    C2 C3 H3 . . 120.4 ?
    C3 C4 C5 . . 119.9(2) ?
    C3 C4 C9 . . 120.3(2) ?
    C5 C4 C9 . . 119.9(2) ?
    C6 C5 C4 . . 122.1(2) ?
    C6 C5 H5 . . 118.9 ?
    C4 C5 H5 . . 118.9 ?
    C7 C6 C5 . . 116.1(2) ?
    C7 C6 H6 . . 121.9 ?
    C5 C6 H6 . . 121.9 ?
    O1 C7 C6 . . 125.3(2) ?
    O1 C7 C2 . . 110.78(19) ?
    C6 C7 C2 . . 124.0(2) ?
    O1 C8 C1 . . 109.61(18) ?
    O1 C8 C15 . . 116.54(17) ?
    C1 C8 C15 . . 133.8(2) ?
    C4 C9 C14 . . 112.41(17) ?
    C4 C9 C10 . . 112.55(17) ?
    C14 C9 C10 . . 109.7(2) ?
    C4 C9 H9 . . 107.3 ?
    C14 C9 H9 . . 107.3 ?
    C10 C9 H9 . . 107.3 ?
    C11 C10 C9 . . 111.17(19) ?
    C11 C10 H10A . . 109.4 ?
    C9 C10 H10A . . 109.4 ?
    C11 C10 H10B . . 109.4 ?
    C9 C10 H10B . . 109.4 ?
    H10A C10 H10B . . 108.0 ?
    C12 C11 C10 . . 111.5(2) ?
    C12 C11 H11A . . 109.3 ?
    C10 C11 H11A . . 109.3 ?
    C12 C11 H11B . . 109.3 ?
    C10 C11 H11B . . 109.3 ?
    H11A C11 H11B . . 108.0 ?
    C13 C12 C11 . . 112.0(2) ?
    C13 C12 H12A . . 109.2 ?
    C11 C12 H12A . . 109.2 ?
    C13 C12 H12B . . 109.2 ?
    C11 C12 H12B . . 109.2 ?
    H12A C12 H12B . . 107.9 ?
    C12 C13 C14 . . 111.3(2) ?
    C12 C13 H13A . . 109.4 ?
    C14 C13 H13A . . 109.4 ?
    C12 C13 H13B . . 109.4 ?
    C14 C13 H13B . . 109.4 ?
    H13A C13 H13B . . 108.0 ?
    C9 C14 C13 . . 111.32(19) ?
    C9 C14 H14A . . 109.4 ?
    C13 C14 H14A . . 109.4 ?
    C9 C14 H14B . . 109.4 ?
    C13 C14 H14B . . 109.4 ?
    H14A C14 H14B . . 108.0 ?
    C16C C15 C20C . . 118.9(2) ?
    C16C C15 C20D . . 109.9(7) ?
    C20C C15 C16D . . 105.8(6) ?
    C20D C15 C16D . . 118.7(8) ?
    C16C C15 C8 . . 122.42(19) ?
    C20C C15 C8 . . 118.64(19) ?
    C20D C15 C8 . . 118.2(6) ?
    C16D C15 C8 . . 122.4(5) ?
    C19C C18 C17C . . 117.9(2) ?
    C17C C18 C19D . . 109.5(6) ?
    C19C C18 C17D . . 106.4(7) ?
    C19D C18 C17D . . 118.2(8) ?
    C19C C18 C21 . . 120.4(2) ?
    C17C C18 C21 . . 121.7(2) ?
    C19D C18 C21 . . 120.6(6) ?
    C17D C18 C21 . . 120.5(5) ?
    C17C C16C C15 . . 120.1(2) ?
    C17C C16C H16C . . 119.9 ?
    C15 C16C H16C . . 119.9 ?
    C16C C17C C18 . . 121.3(2) ?
    C16C C17C H17C . . 119.3 ?
    C18 C17C H17C . . 119.3 ?
    C20C C19C C18 . . 121.4(2) ?
    C20C C19C H19C . . 119.3 ?
    C18 C19C H19C . . 119.3 ?
    C19C C20C C15 . . 120.4(2) ?
    C19C C20C H20C . . 119.8 ?
    C15 C20C H20C . . 119.8 ?
    C15 C16D C17D . . 120.7(10) ?
    C15 C16D H16D . . 119.6 ?
    C17D C16D H16D . . 119.6 ?
    C16D C17D C18 . . 120.1(10) ?
    C16D C17D H17D . . 119.9 ?
    C18 C17D H17D . . 119.9 ?
    C18 C19D C20D . . 121.4(11) ?
    C18 C19D H19D . . 119.3 ?
    C20D C19D H19D . . 119.3 ?
    C19D C20D C15 . . 119.7(11) ?
    C19D C20D H20D . . 120.2 ?
    C15 C20D H20D . . 120.2 ?
    C18 C21 H21A . . 109.5 ?
    C18 C21 H21B . . 109.5 ?
    H21A C21 H21B . . 109.5 ?
    C18 C21 H21C . . 109.5 ?
    H21A C21 H21C . . 109.5 ?
    H21B C21 H21C . . 109.5 ?
    S1B C22B H22D . . 109.5 ?
    S1B C22B H22E . . 109.5 ?
    H22D C22B H22E . . 109.5 ?
    S1B C22B H22F . . 109.5 ?
    H22D C22B H22F . . 109.5 ?
    H22E C22B H22F . . 109.5 ?
loop_
    _geom_torsion_atom_site_label_1
    _geom_torsion_atom_site_label_2
    _geom_torsion_atom_site_label_3
    _geom_torsion_atom_site_label_4
    _geom_torsion_site_symmetry_1
    _geom_torsion_site_symmetry_2
    _geom_torsion_site_symmetry_3
    _geom_torsion_site_symmetry_4
    _geom_torsion
    _geom_torsion_publ_flag
    C1 S1A O2 S1B . . . . -92(6) ?
    C22A S1A O2 S1B . . . . 13(6) ?
    C1 S1B O2 S1A . . . . 82(6) ?
    C22B S1B O2 S1A . . . . -174(6) ?
    O2 S1A C1 C8 . . . . -138.2(3) ?
    C22A S1A C1 C8 . . . . 110.9(3) ?
    O2 S1A C1 C2 . . . . 29.8(5) ?
    C22A S1A C1 C2 . . . . -81.1(4) ?
    O2 S1A C1 S1B . . . . 91(3) ?
    C22A S1A C1 S1B . . . . -20(2) ?
    O2 S1B C1 C8 . . . . -134.1(4) ?
    C22B S1B C1 C8 . . . . 122.9(8) ?
    O2 S1B C1 C2 . . . . 39.5(7) ?
    C22B S1B C1 C2 . . . . -63.6(9) ?
    O2 S1B C1 S1A . . . . -82(2) ?
    C22B S1B C1 S1A . . . . 175(3) ?
    C8 C1 C2 C7 . . . . -0.4(2) ?
    S1A C1 C2 C7 . . . . -170.1(3) ?
    S1B C1 C2 C7 . . . . -175.1(3) ?
    C8 C1 C2 C3 . . . . 179.2(2) ?
    S1A C1 C2 C3 . . . . 9.5(4) ?
    S1B C1 C2 C3 . . . . 4.5(5) ?
    C7 C2 C3 C4 . . . . -1.2(3) ?
    C1 C2 C3 C4 . . . . 179.3(2) ?
    C2 C3 C4 C5 . . . . 0.6(3) ?
    C2 C3 C4 C9 . . . . -179.76(18) ?
    C3 C4 C5 C6 . . . . 0.0(3) ?
    C9 C4 C5 C6 . . . . -179.66(19) ?
    C4 C5 C6 C7 . . . . 0.0(3) ?
    C8 O1 C7 C6 . . . . 179.2(2) ?
    C8 O1 C7 C2 . . . . -0.2(2) ?
    C5 C6 C7 O1 . . . . -179.97(19) ?
    C5 C6 C7 C2 . . . . -0.6(3) ?
    C3 C2 C7 O1 . . . . -179.35(17) ?
    C1 C2 C7 O1 . . . . 0.3(2) ?
    C3 C2 C7 C6 . . . . 1.2(3) ?
    C1 C2 C7 C6 . . . . -179.1(2) ?
    C7 O1 C8 C1 . . . . -0.1(2) ?
    C7 O1 C8 C15 . . . . 179.79(16) ?
    C2 C1 C8 O1 . . . . 0.3(2) ?
    S1A C1 C8 O1 . . . . 170.5(2) ?
    S1B C1 C8 O1 . . . . 174.9(3) ?
    C2 C1 C8 C15 . . . . -179.6(2) ?
    S1A C1 C8 C15 . . . . -9.3(4) ?
    S1B C1 C8 C15 . . . . -5.0(4) ?
    C3 C4 C9 C14 . . . . 118.1(2) ?
    C5 C4 C9 C14 . . . . -62.3(3) ?
    C3 C4 C9 C10 . . . . -117.5(2) ?
    C5 C4 C9 C10 . . . . 62.2(3) ?
    C4 C9 C10 C11 . . . . 177.2(2) ?
    C14 C9 C10 C11 . . . . -56.8(3) ?
    C9 C10 C11 C12 . . . . 55.7(3) ?
    C10 C11 C12 C13 . . . . -54.2(3) ?
    C11 C12 C13 C14 . . . . 54.1(3) ?
    C4 C9 C14 C13 . . . . -177.1(2) ?
    C10 C9 C14 C13 . . . . 56.9(3) ?
    C12 C13 C14 C9 . . . . -55.8(3) ?
    O1 C8 C15 C16C . . . . 158.9(2) ?
    C1 C8 C15 C16C . . . . -21.2(4) ?
    O1 C8 C15 C20C . . . . -18.4(3) ?
    C1 C8 C15 C20C . . . . 161.5(2) ?
    O1 C8 C15 C20D . . . . 16.1(10) ?
    C1 C8 C15 C20D . . . . -164.0(10) ?
    O1 C8 C15 C16D . . . . -154.0(10) ?
    C1 C8 C15 C16D . . . . 25.9(10) ?
    C20C C15 C16C C17C . . . . -2.5(4) ?
    C20D C15 C16C C17C . . . . -34.3(9) ?
    C16D C15 C16C C17C . . . . 77.1(8) ?
    C8 C15 C16C C17C . . . . -179.8(2) ?
    C15 C16C C17C C18 . . . . 1.1(4) ?
    C19C C18 C17C C16C . . . . 1.0(4) ?
    C19D C18 C17C C16C . . . . 31.2(8) ?
    C17D C18 C17C C16C . . . . -79.8(9) ?
    C21 C18 C17C C16C . . . . 179.8(2) ?
    C17C C18 C19C C20C . . . . -1.6(4) ?
    C19D C18 C19C C20C . . . . -81.4(12) ?
    C17D C18 C19C C20C . . . . 37.6(8) ?
    C21 C18 C19C C20C . . . . 179.5(2) ?
    C18 C19C C20C C15 . . . . 0.2(4) ?
    C16C C15 C20C C19C . . . . 1.9(4) ?
    C20D C15 C20C C19C . . . . 81.8(12) ?
    C16D C15 C20C C19C . . . . -38.6(8) ?
    C8 C15 C20C C19C . . . . 179.3(2) ?
    C16C C15 C16D C17D . . . . -76.9(17) ?
    C20C C15 C16D C17D . . . . 39.6(18) ?
    C20D C15 C16D C17D . . . . 10(2) ?
    C8 C15 C16D C17D . . . . 179.9(13) ?
    C15 C16D C17D C18 . . . . -2(3) ?
    C19C C18 C17D C16D . . . . -36.2(18) ?
    C17C C18 C17D C16D . . . . 78.3(17) ?
    C19D C18 C17D C16D . . . . -8(2) ?
    C21 C18 C17D C16D . . . . -178.1(13) ?
    C19C C18 C19D C20D . . . . 82.3(18) ?
    C17C C18 C19D C20D . . . . -30.3(18) ?
    C17D C18 C19D C20D . . . . 10(2) ?
    C21 C18 C19D C20D . . . . -179.3(13) ?
    C18 C19D C20D C15 . . . . -3(3) ?
    C16C C15 C20D C19D . . . . 35.0(19) ?
    C20C C15 C20D C19D . . . . -78.6(17) ?
    C16D C15 C20D C19D . . . . -7(2) ?
    C8 C15 C20D C19D . . . . -177.8(13) ?
loop_
    _geom_hbond_atom_site_label_D
    _geom_hbond_atom_site_label_H
    _geom_hbond_atom_site_label_A
    _geom_hbond_site_symmetry_A
    _geom_hbond_distance_DH
    _geom_hbond_distance_HA
    _geom_hbond_distance_DA
    _geom_hbond_angle_DHA
    C6 H6 O2 4_576 0.95 2.60 3.405(3) 143
    C21 H21A Cg 3_576 0.98 2.89 3.619(3) 137
    C21 H21C Cg 3_566 0.98 2.97 3.665(3) 137
_iucr_refine_instructions_details
;
TITL 1207 IN P2(1)/C
CELL  0.71073 16.43920  7.27260 15.84330 90.00000 108.65200 90.00000
ZERR 4  0.00050  0.00020  0.00050  0.00000  0.00100  0.00000
LATT 1
SYMM -X, Y+ 0.50000, -Z+ 0.50000
SFAC C H O S
UNIT 88 96 8 4
TEMP -100
PLAN 30
FMAP 2
L.S. 15
BOND $H
MPLA 9 C1 C2 C3 C4 C5 C6 C7 O1 C8
EQIV $1 X, 1.5-Y, 0.5+Z
HTAB C6 O2_$1
DFIX 1.490 0.003 S1A O2 S1B O2
DFIX 1.790 0.003 S1A C22A S1B C22B
DFIX 1.400 0.003 C16C C17C C16D C17D
DFIX 1.400 0.003 C19C C20C C19D C20D
DFIX 1.400 0.003 C15 C16C C15 C16D
DFIX 1.400 0.003 C15 C20C C15 C20D
DFIX 1.400 0.003 C18 C19C C18 C19D
DFIX 1.400 0.003 C18 C17C C18 C17D
DFIX 1.500 0.003 C1 C8
ISOR 0.01 S1A S1B
ISOR 0.01 C22A C22B
ISOR 0.01 C16C C16D C17C C17D C19C C19D C20C C20D
CONF
ACTA
WGHT    0.116400    0.689600
FVAR       0.11918   0.57913   0.85781
PART 1
S1A   4    0.107087    0.725193    0.336147    21.00000    0.02280    0.03052 =
         0.02368   -0.00529    0.00953   -0.00061
PART 2
S1B   4    0.111706    0.740489    0.335241   -21.00000    0.02505    0.07662 =
         0.01746    0.00262    0.00685   -0.00610
PART 0
O1    3    0.124670    0.752375    0.590151    11.00000    0.01684    0.03562 =
         0.02154   -0.00120    0.00860    0.00010
O2    3    0.173679    0.601255    0.320486    11.00000    0.06826    0.06187 =
         0.04333    0.00012    0.02905    0.02281
C1    1    0.136932    0.755070    0.450737    11.00000    0.01871    0.02541 =
         0.02272   -0.00086    0.00740    0.00036
C2    1    0.221728    0.752702    0.514906    11.00000    0.01911    0.02358 =
         0.02147   -0.00094    0.00734    0.00017
C3    1    0.305549    0.750344    0.510482    11.00000    0.02006    0.02658 =
         0.02158    0.00010    0.01058    0.00081
AFIX  43
H3    2    0.315073    0.748612    0.454421    11.00000   -1.20000
AFIX   0
C4    1    0.374307    0.750567    0.588711    11.00000    0.01835    0.02308 =
         0.02394   -0.00014    0.00805    0.00006
C5    1    0.359419    0.751400    0.671381    11.00000    0.02069    0.03459 =
         0.02131   -0.00155    0.00571    0.00011
AFIX  43
H5    2    0.407205    0.751523    0.724500    11.00000   -1.20000
AFIX   0
C6    1    0.277071    0.752048    0.677827    11.00000    0.02200    0.03821 =
         0.02149   -0.00076    0.00868   -0.00017
AFIX  43
H6    2    0.267229    0.752647    0.733737    11.00000   -1.20000
AFIX   0
C7    1    0.210437    0.751772    0.598331    11.00000    0.01674    0.02844 =
         0.02445   -0.00112    0.00965   -0.00008
C8    1    0.079169    0.754177    0.501479    11.00000    0.01921    0.02381 =
         0.02219   -0.00133    0.00707   -0.00061
C9    1    0.465659    0.748802    0.585681    11.00000    0.01764    0.02948 =
         0.02258    0.00026    0.00856    0.00057
AFIX  13
H9    2    0.462219    0.748404    0.521513    11.00000   -1.20000
AFIX   0
C10   1    0.515233    0.575756    0.628597    11.00000    0.02701    0.03817 =
         0.03636    0.01042    0.01438    0.00803
AFIX  23
H10A  2    0.519505    0.571450    0.692329    11.00000   -1.20000
H10B  2    0.483504    0.465210    0.599183    11.00000   -1.20000
AFIX   0
C11   1    0.605206    0.573965    0.620391    11.00000    0.02810    0.05310 =
         0.03777    0.01530    0.01537    0.01719
AFIX  23
H11A  2    0.636727    0.464757    0.651620    11.00000   -1.20000
H11B  2    0.600850    0.564432    0.556760    11.00000   -1.20000
AFIX   0
C12   1    0.654798    0.746332    0.659759    11.00000    0.01999    0.08718 =
         0.02732   -0.00061    0.00538    0.00374
AFIX  23
H12A  2    0.666183    0.746739    0.725013    11.00000   -1.20000
H12B  2    0.710798    0.745283    0.648789    11.00000   -1.20000
AFIX   0
C13   1    0.606268    0.919583    0.620082    11.00000    0.02518    0.05621 =
         0.03754   -0.01426    0.01301   -0.01435
AFIX  23
H13A  2    0.602031    0.928290    0.556456    11.00000   -1.20000
H13B  2    0.638325    1.028327    0.651206    11.00000   -1.20000
AFIX   0
C14   1    0.516055    0.920183    0.628254    11.00000    0.02421    0.04008 =
         0.03388   -0.00909    0.01266   -0.00591
AFIX  23
H14A  2    0.520354    0.925155    0.691983    11.00000   -1.20000
H14B  2    0.484907    1.031269    0.598768    11.00000   -1.20000
AFIX   0
C15   1   -0.013071    0.754419    0.478419    11.00000    0.01791    0.02203 =
         0.02753   -0.00282    0.00950   -0.00066
C18   1   -0.192801    0.753822    0.440056    11.00000    0.01952    0.02500 =
         0.03425   -0.00489    0.01068   -0.00045
PART 3
C16C  1   -0.066700    0.814293    0.395716    31.00000    0.02116    0.03424 =
         0.02644   -0.00035    0.01012   -0.00128
AFIX  43
H16C  2   -0.042652    0.856559    0.352120    31.00000   -1.20000
AFIX   0
C17C  1   -0.155526    0.812232    0.376908    31.00000    0.01959    0.03774 =
         0.02720   -0.00102    0.00564   -0.00183
AFIX  43
H17C  2   -0.191424    0.851364    0.319969    31.00000   -1.20000
AFIX   0
C19C  1   -0.138363    0.700170    0.523303    31.00000    0.02346    0.02537 =
         0.03293   -0.00088    0.01560   -0.00065
AFIX  43
H19C  2   -0.162292    0.662995    0.567811    31.00000   -1.20000
AFIX   0
C20C  1   -0.049731    0.699866    0.542646    31.00000    0.02204    0.03102 =
         0.02949    0.00223    0.01005    0.00060
AFIX  43
H20C  2   -0.013896    0.662324    0.599896    31.00000   -1.20000
PART 4
AFIX   0
C16D  1   -0.066811    0.684777    0.397394   -31.00000    0.03552    0.04054 =
         0.02790   -0.00215    0.02352   -0.00292
AFIX  43
H16D  2   -0.042392    0.635251    0.355474   -31.00000   -1.20000
AFIX   0
C17D  1   -0.156187    0.687302    0.377439   -31.00000    0.03520    0.03747 =
         0.02952    0.00467    0.01104   -0.00107
AFIX  43
H17D  2   -0.192046    0.643820    0.321332   -31.00000   -1.20000
AFIX   0
C19D  1   -0.138120    0.795450    0.525517   -31.00000    0.02418
AFIX  43
H19D  2   -0.162008    0.821214    0.571479   -31.00000   -1.20000
AFIX   0
C20D  1   -0.048985    0.799946    0.544738   -31.00000    0.02631    0.03641 =
         0.02667    0.00202    0.00955   -0.00320
AFIX  43
H20D  2   -0.012980    0.833739    0.602533   -31.00000   -1.20000
PART 0
AFIX   0
C21   1   -0.288602    0.751661    0.420399    11.00000    0.02013    0.04479 =
         0.04105   -0.00256    0.01228   -0.00209
AFIX 137
H21A  2   -0.313644    0.862008    0.386508    11.00000   -1.50000
H21B  2   -0.301815    0.749581    0.476483    11.00000   -1.50000
H21C  2   -0.312747    0.641988    0.385401    11.00000   -1.50000
PART 1
AFIX   0
C22A  1    0.127642    0.950040    0.305759    21.00000    0.02138    0.02535 =
         0.02199    0.00496    0.00952   -0.00642
AFIX 137
H22A  2    0.186908    0.984365    0.338957    21.00000   -1.50000
H22B  2    0.088051    1.036499    0.319751    21.00000   -1.50000
H22C  2    0.119365    0.953924    0.241720    21.00000   -1.50000
PART 2
AFIX   0
C22B  1    0.159885    0.945029    0.313186   -21.00000    0.07381    0.09546 =
         0.05274   -0.01259    0.04143   -0.04604
AFIX 137
H22D  2    0.222417    0.935666    0.339260   -21.00000   -1.50000
H22E  2    0.139294    1.049987    0.339445   -21.00000   -1.50000
H22F  2    0.144592    0.962569    0.248653   -21.00000   -1.50000
HKLF 4
REM  1207 IN P2(1)/C
REM R1 =  0.0635 for   3204 Fo > 4sig(Fo)  and  0.0827 for all   4447 data
REM    280 parameters refined using     83 restraints
END
WGHT      0.1164      0.6899
REM Highest difference peak  0.840,  deepest hole -0.675,  1-sigma level  0.079
Q1    1   0.0919  0.7523  0.4864  11.00000  0.05    0.65
Q2    1   0.1882  0.8726  0.3278  11.00000  0.05    0.65
Q3    1   0.1195  0.5371  0.3025  11.00000  0.05    0.60
Q4    1   0.1215  0.8891  0.3065  11.00000  0.05    0.47
Q5    1   0.1148  0.8156  0.3359  11.00000  0.05    0.41
Q6    1   0.5484  0.9259  0.6249  11.00000  0.05    0.34
Q7    1   0.0230  0.7412  0.4832  11.00000  0.05    0.32
Q8    1   0.5504  0.5745  0.6207  11.00000  0.05    0.32
Q9    1   0.2207  0.7482  0.5532  11.00000  0.05    0.31
Q10   1   0.2472  0.7358  0.6424  11.00000  0.05    0.30
Q11   1  -0.1683  0.7645  0.4774  11.00000  0.05    0.30
Q12   1   0.6300  0.6479  0.6552  11.00000  0.05    0.29
Q13   1   0.4908  0.8385  0.6090  11.00000  0.05    0.28
Q14   1   0.0469  0.6154  0.2890  11.00000  0.05    0.28
Q15   1   0.5005  0.9730  0.6249  11.00000  0.05    0.26
Q16   1   0.1887  0.7354  0.4832  11.00000  0.05    0.26
Q17   1   0.4917  0.6652  0.6071  11.00000  0.05    0.25
Q18   1   0.0577  0.8156  0.3047  11.00000  0.05    0.25
Q19   1   0.1141  0.7511  0.5560  11.00000  0.05    0.24
Q20   1  -0.0315  0.7453  0.5123  11.00000  0.05    0.24
Q21   1   0.3395  0.7294  0.5515  11.00000  0.05    0.23
Q22   1   0.2776  0.7331  0.5143  11.00000  0.05    0.23
Q23   1  -0.1508  0.8461  0.5037  11.00000  0.05    0.23
Q24   1   0.4211  0.7528  0.5850  11.00000  0.05    0.23
Q25   1   0.6281  0.8382  0.6533  11.00000  0.05    0.22
Q26   1   0.3175  0.7473  0.6779  11.00000  0.05    0.22
Q27   1  -0.0955  0.7951  0.5342  11.00000  0.05    0.21
Q28   1   0.6086  0.5952  0.5980  11.00000  0.05    0.21
Q29   1   0.4976  0.5031  0.6239  11.00000  0.05    0.20
Q30   1   0.1236  0.7622  0.3864  11.00000  0.05    0.20
;
