# Supplementary material for: 5-Cyclo­hexyl-2-(4-methyl­phen­yl)-3-methyl­sulfinyl-1-benzofuran
Source: Acta Crystallogr Sect E Struct Rep Online. 2012 Sep 5;68(Pt 10):o2836. doi: 10.1107/S1600536812037294 (PMC3470197; doi:10.1107/S1600536812037294)
Supplement: Supplementary file 2 [file e-68-o2836-Isup2.hkl]

# 
# h,k,l, Fc-squared, Fo-squared, sigma(Fo-squared) and status flag 
# 
data_I
_shelx_title ' 1207 IN P2(1)/C' 
_shelx_refln_list_code          4 
_shelx_F_calc_maximum      290.03 
_exptl_crystal_F_000       752.00 
_reflns_d_resolution_high  0.7496 
 
loop_ 
 _symmetry_equiv_pos_as_xyz 
 'x, y, z' 
 '-x, y+1/2, -z+1/2' 
 '-x, -y, -z' 
 'x, -y-1/2, z-1/2' 
 
_cell_length_a    16.4392 
_cell_length_b     7.2726 
_cell_length_c    15.8433 
_cell_angle_alpha  90.000 
_cell_angle_beta  108.652 
_cell_angle_gamma  90.000 
 
_shelx_F_squared_multiplier     1.000 
 
loop_ 
 _refln_index_h 
 _refln_index_k 
 _refln_index_l 
 _refln_F_squared_calc 
 _refln_F_squared_meas 
 _refln_F_squared_sigma 
 _refln_observed_status 
   2   0   0      101.04       22.27      1.56 o 
   3   0   0     7773.99     7690.61    129.06 o 
   4   0   0    12366.52    12526.69    451.01 o 
   5   0   0     4385.44     5337.52     83.44 o 
   6   0   0     2403.02     2444.56     40.41 o 
   7   0   0       35.33       74.66      4.64 o 
   8   0   0     2995.38     3457.93     62.17 o 
   9   0   0      134.38      131.44      6.31 o 
  10   0   0     1352.91     1581.92     37.18 o 
  11   0   0       23.92       47.59      5.91 o 
  12   0   0     2018.06     2259.69     45.91 o 
  13   0   0       19.91       74.10      6.83 o 
  14   0   0       51.30       36.78      6.41 o 
  15   0   0      180.54      146.03     10.82 o 
  16   0   0        6.84       15.98      5.58 o 
  17   0   0      318.55      325.92     16.41 o 
  18   0   0       67.51       76.17      9.12 o 
  19   0   0       11.06       15.70      6.38 o 
  20   0   0        0.20        4.79      5.86 o 
   1   1   0     8564.33     7906.06    108.94 o 
   2   1   0     3462.09     3675.90     52.78 o 
   3   1   0      543.62      630.36      8.72 o 
   4   1   0      168.81      150.98      5.67 o 
   5   1   0      809.97      841.18     12.96 o 
   6   1   0     4167.65     4713.77     52.44 o 
   7   1   0     7140.02     8295.00     90.34 o 
   8   1   0     4623.26     5285.27     65.47 o 
   9   1   0        7.88       18.23      2.72 o 
  10   1   0      534.40      656.33     12.29 o 
  11   1   0     1737.24     1965.90     28.52 o 
  12   1   0      606.76      677.22     14.91 o 
  13   1   0      232.76      231.57      8.11 o 
  14   1   0       84.60       63.52      4.96 o 
  15   1   0      322.55      343.88     11.00 o 
  16   1   0      238.73      270.67     10.17 o 
  17   1   0       38.68       36.37      4.93 o 
  18   1   0       48.49       55.58      5.99 o 
  19   1   0       22.94       13.30      4.52 o 
  20   1   0      552.23      539.77     15.87 o 
   0   2   0    84117.45    64514.25   2008.81 o 
   1   2   0    12982.33    12928.22    221.99 o 
   2   2   0     4211.33     4738.90     50.87 o 
   3   2   0      434.40      438.81      7.92 o 
   4   2   0     2433.83     2566.06     34.40 o 
   5   2   0     3306.76     3337.19     50.39 o 
   6   2   0       39.33       22.67      2.60 o 
   7   2   0       59.81       67.27      2.28 o 
   8   2   0      110.16      130.74      3.46 o 
   9   2   0     2239.10     2356.46     25.83 o 
  10   2   0       58.42       58.16      3.96 o 
  11   2   0      331.67      355.31      8.73 o 
  12   2   0     2391.41     2318.38     33.08 o 
  13   2   0       72.82       83.26      4.78 o 
  14   2   0      321.07      251.99      8.77 o 
  15   2   0        4.66       -0.88      2.87 o 
  16   2   0        1.13        6.88      3.33 o 
  17   2   0      172.08      199.67      8.75 o 
  18   2   0        0.30       -3.15      3.15 o 
  19   2   0      107.21      118.05      8.25 o 
  20   2   0        1.92        3.58      4.43 o 
   1   3   0     5107.68     5885.69     56.38 o 
   2   3   0      519.66      734.66      9.40 o 
   3   3   0     5068.90     5361.66     58.03 o 
   4   3   0        5.15       26.21      2.06 o 
   5   3   0      238.17      280.81      6.60 o 
   6   3   0     1534.88     1759.50     24.80 o 
   7   3   0     4821.42     5149.16     69.48 o 
   8   3   0     2997.47     3318.94     47.72 o 
   9   3   0      221.13      246.66      7.80 o 
  10   3   0        0.13       -0.18      2.13 o 
  11   3   0     3460.55     3617.17     55.19 o 
  12   3   0      385.73      377.75     13.41 o 
  13   3   0        2.51        2.27      3.61 o 
  14   3   0       27.20       14.32      4.88 o 
  15   3   0       16.46       17.16      4.97 o 
  16   3   0       96.46      117.94      9.17 o 
  17   3   0       23.63       27.22      7.42 o 
  18   3   0      183.77      221.80     16.19 o 
  19   3   0       85.92       93.36     21.47 o 
   0   4   0    21626.38    22856.78    300.17 o 
   1   4   0     1163.45     1397.04     17.76 o 
   2   4   0      583.82      657.26      8.98 o 
   3   4   0        8.15        6.99      1.03 o 
   4   4   0      941.17      955.74     13.11 o 
   5   4   0     1495.03     1566.37     20.68 o 
   6   4   0       65.56       83.32      4.21 o 
   7   4   0       21.20       24.64      2.81 o 
   8   4   0      676.12      776.66     15.74 o 
   9   4   0     1491.36     1650.64     43.51 o 
  10   4   0      299.44      319.18     12.20 o 
  11   4   0       79.81       75.63      6.72 o 
  12   4   0     1343.34     1379.88     32.15 o 
  13   4   0       91.27      113.20      8.67 o 
  14   4   0      231.66      237.45     12.25 o 
  15   4   0        9.27        2.51      5.58 o 
  16   4   0        3.64        2.46      8.80 o 
  17   4   0       93.43       73.83     11.27 o 
  18   4   0        8.30       11.83      7.42 o 
   1   5   0     2837.65     3142.40     34.68 o 
   2   5   0     1685.12     1688.59     22.92 o 
   3   5   0      749.02      808.15     12.28 o 
   4   5   0      167.01      204.76      4.52 o 
   5   5   0      257.56      300.62      6.70 o 
   6   5   0      692.14      778.90     14.64 o 
   7   5   0      778.04      896.73     17.82 o 
   8   5   0      557.07      635.91     19.56 o 
   9   5   0      158.07      148.51     10.95 o 
  10   5   0      114.86      144.46     11.19 o 
  11   5   0       71.88      107.02      9.63 o 
  12   5   0        8.61        9.93      4.32 o 
  13   5   0      669.82      659.67     26.33 o 
  14   5   0       63.75       71.86     13.03 o 
  15   5   0       46.58       37.36      8.70 o 
  16   5   0       16.66       11.27      8.45 o 
  17   5   0        6.40        1.41      8.45 o 
   0   6   0     9261.70     9619.55    156.46 o 
   1   6   0       49.05       38.20      3.77 o 
   2   6   0       53.14       63.63      4.30 o 
   3   6   0      121.61      175.03      7.26 o 
   4   6   0      102.81      105.01      5.92 o 
   5   6   0      115.58       89.37      4.35 o 
   6   6   0       33.10       33.07      3.78 o 
   7   6   0       26.29       17.93      4.74 o 
   8   6   0      537.10      497.62     17.52 o 
   9   6   0       95.87      135.57     20.42 o 
  10   6   0      793.56      809.04     29.57 o 
  11   6   0       65.80       90.85     10.20 o 
  12   6   0      453.90      471.74     30.28 o 
  13   6   0        0.35        2.11      7.04 o 
  14   6   0        2.55       -3.52      5.63 o 
  15   6   0       12.14       30.98     11.27 o 
  16   6   0        4.90        6.34      8.45 o 
   1   7   0     1155.02     1184.56     25.04 o 
   2   7   0      401.61      412.20     16.67 o 
   3   7   0      324.77      325.56     20.48 o 
   4   7   0       13.54       14.08      4.47 o 
   5   7   0       14.24       20.28      4.79 o 
   6   7   0       59.54       59.98      6.83 o 
   7   7   0       91.08       73.94      7.73 o 
   8   7   0       96.10       75.09      7.84 o 
   9   7   0       14.81        9.15      7.74 o 
  10   7   0        0.22       -2.82      5.63 o 
  11   7   0        0.04        4.22      7.04 o 
  12   7   0      119.68      109.13     16.90 o 
  13   7   0      217.63      176.02     21.12 o 
  14   7   0        6.34        9.86      9.86 o 
   0   8   0      893.79      808.36     29.32 o 
   1   8   0       14.08       16.13      4.56 o 
   2   8   0      239.29      234.55     12.67 o 
   3   8   0       28.23       23.59      5.76 o 
   4   8   0        0.16       -0.28      4.69 o 
   5   8   0        0.25       -1.45      4.04 o 
   6   8   0        0.07       -3.52      4.69 o 
   7   8   0        7.46       -0.12      5.58 o 
   8   8   0        5.81        9.15      7.74 o 
   9   8   0      287.65      258.40     23.94 o 
  10   8   0      149.67      154.90     20.42 o 
  11   8   0      230.88      207.71     23.23 o 
   1   9   0      498.57      422.45     30.28 o 
   2   9   0       31.89       30.36      8.62 o 
   3   9   0      228.20      242.21     17.04 o 
   4   9   0        2.04        2.98      8.45 o 
   5   9   0        1.14        0.54     13.03 o 
   6   9   0       24.51       28.24      8.80 o 
   7   9   0       40.39       34.96     15.49 o 
 -20   1   1        1.18       -0.81      3.80 o 
 -19   1   1        0.07       -3.21      3.21 o 
 -18   1   1        3.87        0.32      3.36 o 
 -17   1   1       18.66       20.00      4.33 o 
 -16   1   1       11.48       13.99      3.81 o 
 -15   1   1        2.05        1.12      2.91 o 
 -14   1   1       37.97       32.05      3.94 o 
 -13   1   1       80.93       90.65      5.17 o 
 -12   1   1       13.83       19.87      3.12 o 
 -11   1   1       25.53       26.25      3.10 o 
 -10   1   1      104.40      100.58      8.76 o 
  -9   1   1       42.77       38.56      4.15 o 
  -8   1   1       29.39       37.10      2.75 o 
  -7   1   1      117.70      138.91      5.80 o 
  -6   1   1       57.13       59.83      4.23 o 
  -5   1   1       14.69       10.38      1.68 o 
  -4   1   1       47.72       38.16      4.57 o 
  -3   1   1        0.02       -0.41      0.41 o 
  -2   1   1       46.18       30.21      2.30 o 
  -1   1   1      110.61       54.81      2.78 o 
   0   1   1        2.24       -0.28      0.28 o 
   1   1   1      107.85       89.61      4.69 o 
   2   1   1       45.38       59.91      4.09 o 
   3   1   1       17.88       15.35      0.92 o 
   4   1   1       42.55       32.61      1.70 o 
   5   1   1        7.11        7.94      1.02 o 
   6   1   1      194.34      242.56      8.39 o 
   7   1   1      181.72      232.16      6.73 o 
   8   1   1       10.71       16.15      1.78 o 
   9   1   1       49.95       53.44      2.89 o 
  10   1   1       52.90       62.29      3.56 o 
  11   1   1        9.14       10.76      2.30 o 
  12   1   1        8.17        9.99      2.79 o 
  13   1   1        1.68        2.96      2.56 o 
  14   1   1        0.36        5.58      3.02 o 
  15   1   1        7.10       12.50      3.53 o 
  16   1   1       12.79        7.13      3.54 o 
  17   1   1        4.78       -0.83      3.17 o 
  18   1   1        0.11        0.86      3.39 o 
  19   1   1        1.18       -3.14      3.82 o 
  20   1   1       14.81       13.48      5.24 o 
 -20   2   1       13.77        6.10      4.09 o 
 -19   2   1       22.55       16.46      4.36 o 
 -18   2   1       11.43       18.34      4.33 o 
 -17   2   1        0.39        2.33      3.25 o 
 -16   2   1        6.67        1.31      2.91 o 
 -15   2   1       33.33       36.75      4.43 o 
 -14   2   1       29.39       41.13      4.40 o 
 -13   2   1        1.11       -0.02      2.11 o 
 -12   2   1       30.01       31.05      3.36 o 
 -11   2   1       76.17       84.53      6.06 o 
 -10   2   1        3.29        0.25      1.52 o 
  -9   2   1       27.31       32.96      2.25 o 
  -8   2   1       16.10       19.17      1.73 o 
  -7   2   1        3.31        0.57      0.86 o 
  -6   2   1       21.60       10.98      2.37 o 
  -5   2   1        0.64        2.41      1.06 o 
  -4   2   1       89.20       33.10      3.12 o 
  -3   2   1       99.53       41.05      3.04 o 
  -2   2   1        9.62        6.77      1.02 o 
  -1   2   1       12.25        1.80      0.54 o 
   0   2   1        1.44       -0.55      0.55 o 
   1   2   1      128.83       93.69      5.46 o 
   2   2   1      263.58      220.12      8.17 o 
   3   2   1      143.29       99.50      4.90 o 
   4   2   1        1.47        5.83      1.07 o 
   5   2   1       29.60       17.70      1.92 o 
   6   2   1        0.66        0.71      1.01 o 
   7   2   1       11.34       16.80      1.35 o 
   8   2   1        3.13        2.90      1.07 o 
   9   2   1      113.83      131.09      5.49 o 
  10   2   1      290.66      340.07     13.67 o 
  11   2   1       86.06       92.68      5.22 o 
  12   2   1        4.35        4.20      2.51 o 
  13   2   1      129.52      160.28     13.63 o 
  14   2   1      142.63      175.93      8.26 o 
  15   2   1       21.75       17.99      3.96 o 
  16   2   1        1.53        0.24      2.97 o 
  17   2   1       11.89       16.20      4.65 o 
  18   2   1        4.59        3.67      4.11 o 
  19   2   1        2.88        3.98      5.09 o 
 -20   3   1        4.01        2.99      6.21 o 
 -19   3   1        1.51        1.01      5.71 o 
 -18   3   1        0.26       -4.02      4.02 o 
 -17   3   1       16.17       16.67      5.41 o 
 -16   3   1       26.29       24.85      5.66 o 
 -15   3   1        3.01        2.73      4.02 o 
 -14   3   1       13.64       18.95      5.00 o 
 -13   3   1       60.30       64.02      6.48 o 
 -12   3   1      115.16      105.39      7.19 o 
 -11   3   1       17.80       15.18      3.28 o 
 -10   3   1        0.64        0.79      2.18 o 
  -9   3   1       28.94       24.45      2.96 o 
  -8   3   1       37.94       35.12      3.17 o 
  -7   3   1       38.21       32.67      3.19 o 
  -6   3   1       60.73       50.60      3.83 o 
  -5   3   1       25.72        9.69      1.43 o 
  -4   3   1       66.60       78.84      4.86 o 
  -3   3   1      544.11      358.11     14.06 o 
  -2   3   1     1203.97      850.16     16.61 o 
  -1   3   1      459.68      305.47     14.41 o 
   0   3   1       68.54       44.79      2.59 o 
   1   3   1     1518.55     1062.89     30.16 o 
   2   3   1     1284.49     1023.92     33.15 o 
   3   3   1      166.84      238.54      6.29 o 
   4   3   1       35.29       18.63      1.80 o 
   5   3   1      211.23      215.54      7.50 o 
   6   3   1       26.07       25.34      2.08 o 
   7   3   1       11.80       14.79      2.28 o 
   8   3   1       32.79       38.46      3.09 o 
   9   3   1       44.47       41.66      3.40 o 
  10   3   1        1.51        1.17      2.19 o 
  11   3   1        0.68        2.07      2.66 o 
  12   3   1       15.27       10.09      4.07 o 
  13   3   1       76.05       63.06      7.73 o 
  14   3   1       54.40       48.01     11.65 o 
  15   3   1       21.78       25.09      8.80 o 
  16   3   1        6.26        7.39      5.48 o 
  17   3   1        0.00       -2.56      4.71 o 
  18   3   1        1.59       -3.65      5.21 o 
  19   3   1       10.13        6.16     11.62 o 
 -19   4   1       16.93       23.23     11.97 o 
 -18   4   1       14.74        4.93      8.45 o 
 -17   4   1        1.30       -4.43      5.07 o 
 -16   4   1        0.02        0.48      4.32 o 
 -15   4   1        4.96        1.09      4.24 o 
 -14   4   1       15.31       12.18      4.70 o 
 -13   4   1       19.53       13.74      4.60 o 
 -12   4   1        6.36        5.45      3.70 o 
 -11   4   1        7.53        2.94      3.32 o 
 -10   4   1      100.39       71.51      7.97 o 
  -9   4   1      115.55      112.00      7.99 o 
  -8   4   1       73.20       78.06      5.70 o 
  -7   4   1        7.60        6.47      1.83 o 
  -6   4   1      193.72      173.35      8.10 o 
  -5   4   1      175.11      173.75      6.94 o 
  -4   4   1       60.73       50.88      4.53 o 
  -3   4   1        0.03        0.36      0.78 o 
  -2   4   1       11.01        7.98      1.60 o 
  -1   4   1        1.06        0.83      1.24 o 
   0   4   1        0.90        3.53      1.18 o 
   1   4   1        0.08       -0.40      1.20 o 
   2   4   1        0.94       -0.35      0.76 o 
   3   4   1       39.90       33.19      2.93 o 
   4   4   1      105.29      107.41      6.22 o 
   5   4   1      172.03      186.87      9.81 o 
   6   4   1       26.61       25.99      2.51 o 
   7   4   1       69.68       83.05      5.13 o 
   8   4   1      393.48      433.74     31.75 o 
   9   4   1      468.69      421.62     24.37 o 
  10   4   1      175.60      164.05     14.08 o 
  11   4   1        4.30        0.94      3.25 o 
  12   4   1      128.59      114.37      8.27 o 
  13   4   1      224.80      195.55     20.77 o 
  14   4   1       87.17       82.59     10.12 o 
  15   4   1        3.00        5.28      5.73 o 
  16   4   1       10.72        4.59      9.15 o 
  17   4   1       12.78        8.67      6.90 o 
  18   4   1        0.97       -0.79      6.25 o 
 -18   5   1       11.69       11.27      9.86 o 
 -17   5   1       23.58       12.67      9.86 o 
 -16   5   1       12.45       13.38      9.15 o 
 -15   5   1        0.04       -4.93      5.63 o 
 -14   5   1       11.91        7.74      7.74 o 
 -13   5   1       44.50       33.61      5.79 o 
 -12   5   1       81.57       72.46      8.31 o 
 -11   5   1       94.51      103.28     16.55 o 
 -10   5   1       15.02       22.56      5.21 o 
  -9   5   1       19.21       15.49      4.98 o 
  -8   5   1      176.27      185.73      8.66 o 
  -7   5   1      166.86      187.05      8.04 o 
  -6   5   1        5.38       11.89      2.50 o 
  -5   5   1       91.48       73.81      4.43 o 
  -4   5   1      252.55      232.72     14.77 o 
  -3   5   1      151.09      166.19     10.91 o 
  -2   5   1       11.16       15.45      2.25 o 
  -1   5   1       18.84       26.55      2.41 o 
   0   5   1        3.91        4.59      1.65 o 
   1   5   1       79.73       95.13      4.48 o 
   2   5   1      230.67      242.84     16.76 o 
   3   5   1      222.61      215.40     10.85 o 
   4   5   1       32.06       28.78      2.17 o 
   5   5   1       43.21       53.58      3.56 o 
   6   5   1      143.03      178.83      9.53 o 
   7   5   1       70.98       75.83      7.11 o 
   8   5   1        1.36        4.49      3.62 o 
   9   5   1       43.03       41.27      6.71 o 
  10   5   1       25.28       27.78      4.74 o 
  11   5   1        0.39       -2.60      3.89 o 
  12   5   1       21.82       25.82      6.92 o 
  13   5   1       54.57       61.02      9.20 o 
  14   5   1       48.19       43.66      8.70 o 
  15   5   1        8.51       -0.70      7.04 o 
  16   5   1       11.48       -0.70      6.34 o 
  17   5   1        3.19        5.63      8.45 o 
 -16   6   1       21.07        4.22      7.74 o 
 -15   6   1       34.15       35.91     11.97 o 
 -14   6   1        3.89       -0.70      6.34 o 
 -13   6   1        0.90        2.82      7.04 o 
 -12   6   1       25.37       15.49      8.45 o 
 -11   6   1       55.37       51.40     11.27 o 
 -10   6   1       50.61       67.38     15.49 o 
  -9   6   1       36.02       42.57      6.02 o 
  -8   6   1        0.05        5.48      3.53 o 
  -7   6   1       30.39       29.62      5.09 o 
  -6   6   1      145.98      156.05     10.94 o 
  -5   6   1       64.49       66.65      4.67 o 
  -4   6   1        0.58        4.80      2.63 o 
  -3   6   1       10.69        4.24      2.51 o 
  -2   6   1        5.78        1.02      1.97 o 
  -1   6   1        0.78       -0.46      1.96 o 
   0   6   1        5.04       11.67      2.74 o 
   1   6   1       18.47       10.53      3.78 o 
   2   6   1        5.22        2.59      2.32 o 
   3   6   1        3.48        0.55      2.23 o 
   4   6   1       33.13       28.42      3.15 o 
   5   6   1       88.46       89.88      7.93 o 
   6   6   1       29.78       20.31      4.79 o 
   7   6   1        5.22        6.59      4.21 o 
   8   6   1      124.69      133.36     11.19 o 
   9   6   1      224.54      229.11     14.18 o 
  10   6   1       83.72       87.31     13.38 o 
  11   6   1        3.11       -1.74      4.21 o 
  12   6   1       66.45       78.92     10.20 o 
  13   6   1      114.67      111.21     14.79 o 
  14   6   1       92.71       70.41     14.08 o 
  15   6   1       19.10       17.60      9.86 o 
 -14   7   1       20.50        6.34      9.86 o 
 -13   7   1       44.71       37.32     11.97 o 
 -12   7   1       49.77       40.13     11.97 o 
 -11   7   1       31.06       44.36     11.97 o 
 -10   7   1        2.13        0.00      5.63 o 
  -9   7   1        6.81        8.67      6.41 o 
  -8   7   1       46.24       46.13     20.07 o 
  -7   7   1       46.45       43.17      8.29 o 
  -6   7   1        4.15        8.77      5.21 o 
  -5   7   1       14.73        5.82      3.48 o 
  -4   7   1       80.96       71.43      6.84 o 
  -3   7   1       91.97       87.05      7.35 o 
  -2   7   1       25.88       50.01      6.07 o 
  -1   7   1       15.08       23.05      4.20 o 
   0   7   1       13.72       16.50      3.70 o 
   1   7   1       99.55      119.91      7.44 o 
   2   7   1      119.22      140.46      9.28 o 
   3   7   1       35.14       29.32      7.36 o 
   4   7   1        1.08        1.25      3.28 o 
   5   7   1       51.71       51.66      6.68 o 
   6   7   1       50.20       53.45      6.76 o 
   7   7   1       27.65       30.84      6.97 o 
   8   7   1        1.47       -0.62      4.04 o 
   9   7   1        0.38       -0.08      4.21 o 
  10   7   1        2.05        7.04      7.04 o 
  11   7   1        8.19        8.45      7.74 o 
  12   7   1        3.77        4.22      7.04 o 
  13   7   1        2.04        0.70      7.74 o 
  14   7   1       16.68       11.97      9.15 o 
 -12   8   1       20.95       15.49     10.56 o 
 -11   8   1       40.78       52.10     13.38 o 
 -10   8   1       28.72       26.05     10.56 o 
  -9   8   1        7.55        7.74      7.74 o 
  -8   8   1        5.81        4.69      6.38 o 
  -7   8   1        0.85       -3.13      4.90 o 
  -6   8   1       30.35       29.79      7.55 o 
  -5   8   1       55.01       58.11      8.96 o 
  -4   8   1       69.49       80.53      9.98 o 
  -3   8   1       15.77       14.73      6.09 o 
  -2   8   1        2.91        8.08      5.58 o 
  -1   8   1       48.50       65.16      6.58 o 
   0   8   1       95.31      110.07      7.99 o 
   1   8   1       28.29       23.00      4.99 o 
   2   8   1        0.79        1.78      4.11 o 
   3   8   1       47.24       60.14      7.50 o 
   4   8   1       49.42       48.01      9.76 o 
   5   8   1       24.01       17.37      5.24 o 
   6   8   1        0.00       -3.22      5.07 o 
   7   8   1       12.03       11.97      8.45 o 
   8   8   1       44.35       38.72     11.97 o 
   9   8   1       42.76       44.36     12.67 o 
  10   8   1       16.00        7.04      9.15 o 
  11   8   1        6.57       -1.41      7.04 o 
  -7   9   1       26.60       16.05      7.03 o 
  -6   9   1        7.57       16.01      7.61 o 
  -5   9   1        0.88       -1.49      6.09 o 
  -4   9   1       28.09       25.80      8.11 o 
  -3   9   1       39.12       35.82      8.80 o 
  -2   9   1       38.34       41.86      8.92 o 
  -1   9   1        7.64       13.69      6.90 o 
   0   9   1        2.18        0.56      4.84 o 
   1   9   1       67.90       76.04     15.49 o 
   2   9   1       61.22       80.97     14.79 o 
   3   9   1        5.75        7.04      7.74 o 
   4   9   1        6.45        1.75      6.09 o 
   5   9   1       45.90       56.03     10.63 o 
   6   9   1       38.17       38.02     11.97 o 
   7   9   1       15.25       10.56      9.15 o 
 -21   0   2      255.84      253.68     16.07 o 
 -20   0   2      120.40      145.21     12.49 o 
 -19   0   2      174.56      176.65     13.01 o 
 -18   0   2      141.37      151.61     12.34 o 
 -17   0   2       57.56       50.90      8.11 o 
 -16   0   2      928.19      752.38     29.57 o 
 -15   0   2     1077.30     1014.62     30.06 o 
 -14   0   2     1677.59     1634.61     38.90 o 
 -13   0   2      267.37      203.78      8.75 o 
 -12   0   2      386.36      463.77     14.53 o 
 -11   0   2     2111.83     2359.93     42.71 o 
 -10   0   2       70.22       44.76      4.09 o 
  -9   0   2       58.12       49.57      3.88 o 
  -8   0   2      170.27      178.67      5.73 o 
  -7   0   2     1704.34     2244.07     33.01 o 
  -6   0   2      297.55      374.05      8.87 o 
  -5   0   2     3013.52     3381.93     49.28 o 
  -4   0   2     3673.94     3585.97     47.82 o 
  -3   0   2     7479.16     8767.43    112.97 o 
  -2   0   2       22.27        4.36      0.77 o 
  -1   0   2     4506.10     5182.41     71.71 o 
   0   0   2    12938.67    11702.50    232.54 o 
   1   0   2     1228.35     1133.61     28.70 o 
   2   0   2      796.22      656.55     11.69 o 
   3   0   2    10058.25    10466.57    222.26 o 
   4   0   2      365.99      476.51      9.88 o 
   5   0   2      505.78      433.80      9.96 o 
   6   0   2      227.01      215.60      6.60 o 
   7   0   2      759.99      817.76     16.84 o 
   8   0   2      693.22      695.68     15.38 o 
   9   0   2        9.86       16.04      3.51 o 
  10   0   2      385.26      428.32     12.20 o 
  11   0   2      162.85      103.36      6.15 o 
  12   0   2      379.00      309.88     12.27 o 
  13   0   2     6177.20     6024.10    120.67 o 
  14   0   2       11.39       11.52      4.56 o 
  15   0   2        1.27       -0.50      4.21 o 
  16   0   2       81.40       97.83      9.62 o 
  17   0   2      381.72      361.00     17.04 o 
  18   0   2      372.49      364.39     17.54 o 
  19   0   2       13.03       15.72      6.60 o 
  20   0   2      236.54      270.37     21.12 o 
 -21   1   2      110.87      131.35      8.76 o 
 -20   1   2       73.42       63.33      6.57 o 
 -19   1   2        0.30        1.13      3.57 o 
 -18   1   2       63.86       62.76      6.08 o 
 -17   1   2      152.59      162.39      8.54 o 
 -16   1   2      255.48      297.35     13.21 o 
 -15   1   2      128.88      106.18      8.17 o 
 -14   1   2        2.07       12.93      3.41 o 
 -13   1   2      209.76      232.17      7.40 o 
 -12   1   2      227.93      200.49      5.87 o 
 -11   1   2        2.29        7.62      1.67 o 
 -10   1   2      981.43     1129.30     15.19 o 
  -9   1   2        3.71        3.10      1.17 o 
  -8   1   2     6964.95     8566.95     92.43 o 
  -7   1   2     1909.06     2085.87     24.30 o 
  -6   1   2      277.67      358.81      6.26 o 
  -5   1   2     1020.81     1254.70     15.74 o 
  -4   1   2      962.10     1196.36     15.37 o 
  -3   1   2     3920.13     4343.61     46.36 o 
  -2   1   2     3599.68     3797.86     37.47 o 
  -1   1   2    16516.01    15934.92    183.05 o 
   0   1   2     1733.99     1957.50     22.19 o 
   1   1   2    20638.13    19224.81    264.89 o 
   2   1   2      348.11      485.35      5.81 o 
   3   1   2      897.43      905.76     11.90 o 
   4   1   2      139.61      137.98      3.25 o 
   5   1   2     1100.74     1149.85     15.26 o 
   6   1   2       66.85       42.52      2.07 o 
   7   1   2     1151.36     1464.92     19.60 o 
   8   1   2       52.69       85.62      3.34 o 
   9   1   2      166.86      147.04      4.49 o 
  10   1   2      196.17      176.75      5.13 o 
  11   1   2      250.99      219.45      6.62 o 
  12   1   2     2626.93     2481.19     35.21 o 
  13   1   2        2.37        2.78      2.52 o 
  14   1   2      589.93      630.96     15.15 o 
  15   1   2      530.12      514.22     14.74 o 
  16   1   2       11.91        7.49      3.41 o 
  17   1   2        2.02        0.82      3.12 o 
  18   1   2       73.87       73.50      7.32 o 
  19   1   2       38.62       34.02      6.01 o 
 -20   2   2       45.41       46.69      5.68 o 
 -19   2   2       13.12       27.12      4.77 o 
 -18   2   2      138.69      175.81      8.39 o 
 -17   2   2      110.95      126.39      8.43 o 
 -16   2   2      683.95      667.05     16.32 o 
 -15   2   2     1038.36      966.44     20.30 o 
 -14   2   2      365.95      325.23      9.64 o 
 -13   2   2      143.70      115.53      5.81 o 
 -12   2   2     2002.35     2146.95     28.43 o 
 -11   2   2       11.88       14.41      2.17 o 
 -10   2   2     1748.24     1597.35     19.02 o 
  -9   2   2       76.86      131.81      4.25 o 
  -8   2   2       38.29       41.88      2.34 o 
  -7   2   2     1110.91     1098.96     12.47 o 
  -6   2   2     2613.30     2599.79     34.49 o 
  -5   2   2      203.68      152.70      4.49 o 
  -4   2   2     1444.30     1703.13     22.08 o 
  -3   2   2     1513.71     1652.76     17.51 o 
  -2   2   2     2058.05     2057.78     22.56 o 
  -1   2   2    23197.23    22290.15    221.97 o 
   0   2   2    15668.81    16493.94    394.79 o 
   1   2   2      693.45      732.52      8.78 o 
   2   2   2     1324.33     1465.32     19.71 o 
   3   2   2      564.11      766.15     12.60 o 
   4   2   2     3362.16     3498.99     38.26 o 
   5   2   2       14.65       43.16      2.42 o 
   6   2   2        1.22        0.19      0.72 o 
   7   2   2       87.28       88.88      2.87 o 
   8   2   2     1040.92      968.83     13.70 o 
   9   2   2      117.07       91.63      3.56 o 
  10   2   2     1384.66     1527.11     21.85 o 
  11   2   2     1336.73     1329.08     21.05 o 
  12   2   2       41.90       33.77      3.41 o 
  13   2   2     2048.38     1944.79     30.85 o 
  14   2   2      337.07      278.33     15.24 o 
  15   2   2       10.59       12.71      3.62 o 
  16   2   2        6.79       10.30      3.93 o 
  17   2   2      270.09      255.11     16.98 o 
  18   2   2      324.58      332.68     13.53 o 
  19   2   2      151.83      160.72      9.55 o 
 -20   3   2      134.92      120.53     20.42 o 
 -19   3   2       29.46       30.04      7.04 o 
 -18   3   2      147.67      170.60     11.73 o 
 -17   3   2       25.52       34.55      6.52 o 
 -16   3   2       54.85       55.24     11.36 o 
 -15   3   2        9.46       15.12      5.00 o 
 -14   3   2       97.05      117.14     10.02 o 
 -13   3   2      105.73       95.93     12.49 o 
 -12   3   2      302.41      261.43     10.51 o 
 -11   3   2      486.20      357.67     11.90 o 
 -10   3   2     2687.44     2845.38     41.97 o 
  -9   3   2      236.47      293.93      9.71 o 
  -8   3   2        4.35       24.66      2.19 o 
  -7   3   2      205.25      191.12      5.21 o 
  -6   3   2      609.05      769.13     13.01 o 
  -5   3   2     1927.51     2089.86     27.50 o 
  -4   3   2      276.40      245.97      5.19 o 
  -3   3   2      285.46      266.17      5.00 o 
  -2   3   2     2568.41     2884.41     26.72 o 
  -1   3   2      668.00      844.10      8.97 o 
   0   3   2        0.52        2.50      0.73 o 
   1   3   2      631.43      817.48      9.88 o 
   2   3   2     1854.78     1894.42     21.66 o 
   3   3   2      447.23      570.54      9.42 o 
   4   3   2      372.33      398.32      8.72 o 
   5   3   2       84.30       79.46      3.34 o 
   6   3   2      367.71      303.35      6.88 o 
   7   3   2       12.55       44.35      2.82 o 
   8   3   2      688.58      781.26     13.16 o 
   9   3   2       32.55       31.28      3.13 o 
  10   3   2     1456.36     1334.68     23.21 o 
  11   3   2        0.04        3.94      2.91 o 
  12   3   2     1923.84     1846.66     37.05 o 
  13   3   2       31.19       28.72      8.80 o 
  14   3   2      737.82      738.76     25.61 o 
  15   3   2       51.76       60.25      8.46 o 
  16   3   2       47.63       59.64     10.91 o 
  17   3   2       24.02       23.59      6.92 o 
  18   3   2       56.06       67.50      9.92 o 
  19   3   2        0.52       10.56      9.15 o 
 -19   4   2        7.00       12.67      9.86 o 
 -18   4   2      119.36      117.58     18.31 o 
 -17   4   2       54.11       81.53     19.01 o 
 -16   4   2      242.30      213.00     15.68 o 
 -15   4   2      269.28      233.16     12.72 o 
 -14   4   2      147.85      133.40      9.61 o 
 -13   4   2       83.76       59.61      6.77 o 
 -12   4   2      306.06      320.99     12.84 o 
 -11   4   2      122.13      153.04      8.76 o 
 -10   4   2      424.73      495.48     19.16 o 
  -9   4   2       51.50       64.74      5.62 o 
  -8   4   2       66.42       62.05      3.85 o 
  -7   4   2      418.00      458.43      9.02 o 
  -6   4   2     1131.70     1223.28     16.70 o 
  -5   4   2      504.92      587.63      9.53 o 
  -4   4   2      203.12      263.18      5.43 o 
  -3   4   2     1027.42     1123.63     14.10 o 
  -2   4   2     1010.79     1139.90     13.78 o 
  -1   4   2     2786.47     3400.22     33.24 o 
   0   4   2     3127.35     3641.28     36.73 o 
   1   4   2      210.84      255.57      4.66 o 
   2   4   2      411.39      516.54      7.66 o 
   3   4   2        7.47        4.43      1.22 o 
   4   4   2     2038.76     2311.55     28.41 o 
   5   4   2        9.46       18.00      2.22 o 
   6   4   2        3.08       11.54      2.17 o 
   7   4   2      248.27      284.53      8.04 o 
   8   4   2      370.62      413.70     17.34 o 
   9   4   2       67.79       71.54      7.04 o 
  10   4   2     1237.39     1415.78     34.32 o 
  11   4   2      736.38      668.61     28.87 o 
  12   4   2        0.49        2.46      6.69 o 
  13   4   2     1200.20     1159.79     49.64 o 
  14   4   2       93.23       64.67     12.32 o 
  15   4   2        0.08       -1.54      4.80 o 
  16   4   2        3.04        2.99      5.73 o 
  17   4   2      145.10      122.07     24.64 o 
  18   4   2      145.39      170.86     16.04 o 
 -18   5   2        0.11       -4.93      7.04 o 
 -17   5   2       32.20       35.20     12.67 o 
 -16   5   2       90.42       91.53     16.19 o 
 -15   5   2       62.06       71.50      9.92 o 
 -14   5   2        6.53        6.14      8.80 o 
 -13   5   2      328.40      306.90     15.91 o 
 -12   5   2      485.26      502.10     20.66 o 
 -11   5   2        7.39        8.37      4.71 o 
 -10   5   2      114.99      151.46     10.63 o 
  -9   5   2      140.56      118.64     13.03 o 
  -8   5   2      438.18      395.24     12.37 o 
  -7   5   2      743.49      709.22     16.24 o 
  -6   5   2       21.82       33.62      3.13 o 
  -5   5   2       79.62      101.23      3.75 o 
  -4   5   2       32.66       27.81      1.92 o 
  -3   5   2       27.00       35.96      2.51 o 
  -2   5   2       20.22       13.80      1.68 o 
  -1   5   2     1786.19     1934.02     22.12 o 
   0   5   2      914.20      978.38     13.61 o 
   1   5   2      925.71      876.00     13.97 o 
   2   5   2       13.79       11.41      1.53 o 
   3   5   2       34.10       40.10      2.43 o 
   4   5   2       22.45       20.67      2.51 o 
   5   5   2      236.52      259.58      8.10 o 
   6   5   2       35.59       36.28      4.21 o 
   7   5   2      246.19      237.20     11.59 o 
   8   5   2       77.32      102.09      9.46 o 
   9   5   2      288.66      289.55     15.41 o 
  10   5   2       35.33       38.70      7.21 o 
  11   5   2      118.61      106.60     17.60 o 
  12   5   2      794.80      707.83     27.55 o 
  13   5   2        1.08        2.50      5.41 o 
  14   5   2      206.18      215.06     16.34 o 
  15   5   2      114.46      108.12     12.63 o 
  16   5   2        0.19       -4.80      4.80 o 
  17   5   2        3.57        7.26      7.21 o 
 -16   6   2       84.87       76.75     16.19 o 
 -15   6   2       38.82       26.05     11.27 o 
 -14   6   2      117.78      129.55     18.31 o 
 -13   6   2       49.12       72.61     24.29 o 
 -12   6   2       38.55       32.39     10.56 o 
 -11   6   2        6.97        0.70      5.63 o 
 -10   6   2      176.11      176.26     13.36 o 
  -9   6   2       72.33       85.72      9.98 o 
  -8   6   2       40.84       30.37      5.02 o 
  -7   6   2       25.03       23.75      4.67 o 
  -6   6   2      142.83      148.57      8.49 o 
  -5   6   2      149.83      142.79      5.80 o 
  -4   6   2      102.23      111.27      6.15 o 
  -3   6   2      431.29      446.39     11.96 o 
  -2   6   2      236.14      240.37      7.51 o 
  -1   6   2      114.51      127.04      5.47 o 
   0   6   2      461.01      507.58     11.92 o 
   1   6   2        0.73        0.91      2.18 o 
   2   6   2       56.99       60.39      5.02 o 
   3   6   2      474.12      512.37     16.99 o 
   4   6   2       96.24       97.46      5.34 o 
   5   6   2        2.61        6.48      2.63 o 
   6   6   2       34.46       43.96      7.21 o 
   7   6   2       34.78       29.48      6.47 o 
   8   6   2       11.05        3.89      4.71 o 
   9   6   2       39.80       39.32      7.42 o 
  10   6   2      103.84      103.35     10.63 o 
  11   6   2       99.50      103.08     10.95 o 
  12   6   2      330.16      331.60     26.05 o 
  13   6   2     1249.95     1298.54     42.28 o 
  14   6   2       14.45        1.23      5.73 o 
  15   6   2       13.27        9.86      9.86 o 
 -14   7   2       37.37       43.65     13.38 o 
 -13   7   2      467.95      493.56     33.80 o 
 -12   7   2      199.95      201.37     21.83 o 
 -11   7   2       14.83        5.63      7.74 o 
 -10   7   2      280.31      317.59     19.11 o 
  -9   7   2       51.50       34.61     13.73 o 
  -8   7   2      210.33      216.75     15.34 o 
  -7   7   2       91.28       57.59      8.80 o 
  -6   7   2       40.25       44.88      7.94 o 
  -5   7   2        2.57        0.04      4.04 o 
  -4   7   2       24.46       34.07      6.60 o 
  -3   7   2       40.93       48.68      5.85 o 
  -2   7   2       31.61       31.39      5.35 o 
  -1   7   2      556.03      524.90     14.80 o 
   0   7   2      270.23      266.29      9.52 o 
   1   7   2       12.28        7.34      3.91 o 
   2   7   2       48.96       57.21      6.63 o 
   3   7   2      105.88      112.82      8.70 o 
   4   7   2        0.99        1.48      3.54 o 
   5   7   2        3.99        2.03      4.30 o 
   6   7   2        6.17       14.79      5.97 o 
   7   7   2      156.67      148.55     13.38 o 
   8   7   2        0.09       -2.77      4.21 o 
   9   7   2        1.27       -3.56      6.69 o 
  10   7   2       18.65       13.97      6.41 o 
  11   7   2        1.96        2.20      5.71 o 
  12   7   2      838.29      823.08     45.06 o 
  13   7   2        2.16       -0.70      7.74 o 
 -12   8   2       19.13       12.67     10.56 o 
 -11   8   2      242.93      195.74     22.53 o 
 -10   8   2       22.00       29.36      8.73 o 
  -9   8   2      165.36      203.93     16.39 o 
  -8   8   2        7.79        9.96      6.50 o 
  -7   8   2        3.11       14.53      6.92 o 
  -6   8   2       54.58       33.80      7.78 o 
  -5   8   2       32.81       31.98      7.78 o 
  -4   8   2        1.63        2.57      4.90 o 
  -3   8   2       11.14        5.43      5.21 o 
  -2   8   2      219.04      236.75     21.47 o 
  -1   8   2      277.34      229.14     12.07 o 
   0   8   2      243.98      226.89     12.00 o 
   1   8   2       84.18       81.82      8.39 o 
   2   8   2       64.87       68.02      7.99 o 
   3   8   2        2.41        4.95      4.60 o 
   4   8   2      125.14      125.84     10.15 o 
   5   8   2        1.00        7.79      4.73 o 
   6   8   2        0.03        1.74      4.58 o 
   7   8   2        0.66        3.52      4.98 o 
   8   8   2        0.39        1.41      7.04 o 
   9   8   2        3.88        4.22      7.74 o 
  10   8   2      163.28      174.61     21.83 o 
  -8   9   2        3.07        8.65      6.76 o 
  -7   9   2        7.39        5.66     10.21 o 
  -6   9   2        0.53        1.01      5.33 o 
  -5   9   2        9.29       -0.95      5.58 o 
  -4   9   2       23.25       34.01     10.21 o 
  -3   9   2        8.64        8.74      7.74 o 
  -2   9   2      140.96      134.16     13.20 o 
  -1   9   2       76.31       73.16     10.63 o 
   0   9   2        8.03       10.46      7.21 o 
   1   9   2       64.53       68.32     10.70 o 
   2   9   2        0.76        0.06      5.98 o 
   3   9   2       58.73       41.54     12.67 o 
   4   9   2        5.53       20.42     10.56 o 
   5   9   2        4.96       -3.52      6.34 o 
   6   9   2       11.32        9.86      8.45 o 
 -21   1   3        0.33       -3.09      3.83 o 
 -20   1   3        2.85        0.79      3.91 o 
 -19   1   3        2.83       -3.39      3.39 o 
 -18   1   3       13.53       14.58      4.26 o 
 -17   1   3        9.75       15.43      4.05 o 
 -16   1   3        0.24        0.37      3.16 o 
 -15   1   3       32.31       26.99      4.03 o 
 -14   1   3       81.98       86.13      7.19 o 
 -13   1   3       51.49       52.55      3.80 o 
 -12   1   3        5.13        4.30      1.75 o 
 -11   1   3       81.58       81.02      3.48 o 
 -10   1   3      143.70      144.41      6.23 o 
  -9   1   3        9.46        9.21      1.80 o 
  -8   1   3        8.64        6.26      1.56 o 
  -7   1   3       31.55       26.71      2.07 o 
  -6   1   3        0.96       -0.89      0.89 o 
  -5   1   3       58.20       48.84      4.94 o 
  -4   1   3      137.38       86.08      4.88 o 
  -3   1   3      175.33      117.18      4.67 o 
  -2   1   3      145.51       66.31      3.83 o 
  -1   1   3       18.12        6.86      0.82 o 
   0   1   3       44.13       24.41      1.58 o 
   1   1   3      376.23      261.19     11.61 o 
   2   1   3      474.36      387.93     11.65 o 
   3   1   3      229.37      185.98      6.10 o 
   4   1   3        2.87        0.50      0.72 o 
   5   1   3       67.16       72.82      2.62 o 
   6   1   3       40.68       37.12      2.58 o 
   7   1   3        4.19        4.96      1.27 o 
   8   1   3       55.23       59.87      2.90 o 
   9   1   3        6.82        7.16      1.64 o 
  10   1   3       19.73       23.27      2.34 o 
  11   1   3       90.39      107.83      6.98 o 
  12   1   3       56.62       57.98      5.87 o 
  13   1   3        0.93       -2.47      2.47 o 
  14   1   3       10.56       12.98      3.49 o 
  15   1   3       21.08       23.12      4.11 o 
  16   1   3        2.64        0.31      3.32 o 
  17   1   3        0.50        4.44      3.78 o 
  18   1   3        1.23        9.86      4.43 o 
  19   1   3        0.50       -2.61      4.02 o 
 -21   2   3        8.98        5.04      4.22 o 
 -20   2   3       13.47       10.47      4.07 o 
 -19   2   3        6.77        8.22      3.85 o 
 -18   2   3        1.54       -2.67      3.19 o 
 -17   2   3       10.65        5.86      3.42 o 
 -16   2   3       21.60       25.97      4.37 o 
 -15   2   3        9.40       18.53      3.77 o 
 -14   2   3       11.68       10.38      2.90 o 
 -13   2   3       53.32       56.98      5.63 o 
 -12   2   3       18.87       15.77      2.72 o 
 -11   2   3       12.81       16.86      2.40 o 
 -10   2   3      210.32      256.33     13.68 o 
  -9   2   3      199.14      239.67     10.85 o 
  -8   2   3       14.71       15.69      1.54 o 
  -7   2   3       78.04       71.50      4.44 o 
  -6   2   3       22.78       31.49      2.96 o 
  -5   2   3       73.22       32.00      2.95 o 
  -4   2   3      105.71       41.62      2.30 o 
  -3   2   3      172.82       97.66      6.64 o 
  -2   2   3     1912.16     1141.43     42.82 o 
  -1   2   3     2559.33     1700.84     53.70 o 
   0   2   3      511.74      349.88      6.45 o 
   1   2   3      175.91       81.02      7.87 o 
   2   2   3      958.40      865.49     30.19 o 
   3   2   3      272.97      276.83     10.79 o 
   4   2   3       44.29       25.09      1.80 o 
   5   2   3      131.35       97.27      4.07 o 
   6   2   3       14.55       10.63      1.27 o 
   7   2   3       50.00       55.95      2.73 o 
   8   2   3      137.10      163.46      6.08 o 
   9   2   3       46.94       50.93      2.66 o 
  10   2   3        5.44        3.16      2.02 o 
  11   2   3        0.01        0.39      2.24 o 
  12   2   3        4.63        1.91      2.17 o 
  13   2   3        0.72        0.14      2.61 o 
  14   2   3        8.18        9.24      3.82 o 
  15   2   3       14.11       27.03      4.66 o 
  16   2   3       14.70       27.36      4.76 o 
  17   2   3       14.42        9.99      4.43 o 
  18   2   3        7.26       12.41      4.66 o 
  19   2   3        0.35       -1.88      4.01 o 
 -20   3   3        0.44        3.42      5.57 o 
 -19   3   3        1.11        3.99      5.28 o 
 -18   3   3        4.64        8.71      5.38 o 
 -17   3   3       17.12       12.65      5.65 o 
 -16   3   3        2.21        3.17      5.48 o 
 -15   3   3       15.65       11.73      4.88 o 
 -14   3   3       88.26       76.99      7.64 o 
 -13   3   3      179.61      164.70     10.80 o 
 -12   3   3       49.02       40.63      6.34 o 
 -11   3   3       10.42       13.53      3.26 o 
 -10   3   3      157.05      149.15     11.11 o 
  -9   3   3      319.03      324.80     13.11 o 
  -8   3   3      142.98      148.03      6.85 o 
  -7   3   3       44.60       38.59      2.66 o 
  -6   3   3        3.18        1.20      1.01 o 
  -5   3   3        2.23        2.87      0.97 o 
  -4   3   3        0.10        0.73      0.73 o 
  -3   3   3        6.34       16.58      1.58 o 
  -2   3   3       94.01      108.30      6.49 o 
  -1   3   3      180.63      134.44      4.27 o 
   0   3   3       31.46       10.86      1.09 o 
   1   3   3       21.34       29.13      2.72 o 
   2   3   3      317.46      282.95     13.32 o 
   3   3   3      248.98      193.30     14.01 o 
   4   3   3      238.69      205.76     12.91 o 
   5   3   3      105.10      113.41      5.87 o 
   6   3   3       78.92       76.95      5.24 o 
   7   3   3       40.78       48.42      2.88 o 
   8   3   3        7.96        7.14      1.63 o 
   9   3   3      188.83      196.04     11.91 o 
  10   3   3      249.31      250.46     12.40 o 
  11   3   3      176.29      203.17     11.69 o 
  12   3   3       10.74       11.97      4.98 o 
  13   3   3       14.47       22.87      5.71 o 
  14   3   3       55.41       58.49      8.20 o 
  15   3   3       18.70       18.17      6.21 o 
  16   3   3        1.66        2.82      4.98 o 
  17   3   3       17.27        9.51      5.97 o 
  18   3   3        8.42        7.58      6.21 o 
 -19   4   3        1.24        5.01      6.60 o 
 -18   4   3        3.63        9.98      7.21 o 
 -17   4   3        2.84        9.01      6.21 o 
 -16   4   3        0.35       -1.30      4.71 o 
 -15   4   3        0.01        0.67      4.71 o 
 -14   4   3        0.17       -2.98      2.98 o 
 -13   4   3        1.70        5.22      3.78 o 
 -12   4   3       22.70       23.60      4.73 o 
 -11   4   3        0.23       -2.11      3.98 o 
 -10   4   3        0.07        1.28      3.12 o 
  -9   4   3        3.52        4.34      2.27 o 
  -8   4   3       30.26       26.61      2.67 o 
  -7   4   3       98.81       97.77      5.53 o 
  -6   4   3      142.97      153.77      7.84 o 
  -5   4   3       67.95       70.93      5.22 o 
  -4   4   3        5.24        5.62      1.37 o 
  -3   4   3      372.82      343.75     12.18 o 
  -2   4   3     1117.40      925.84     27.53 o 
  -1   4   3     1130.76      933.58     22.12 o 
   0   4   3      390.94      357.70     15.59 o 
   1   4   3        3.94        1.29      1.13 o 
   2   4   3      469.88      491.78     26.51 o 
   3   4   3      574.38      641.05     25.47 o 
   4   4   3      135.39      165.38      6.46 o 
   5   4   3        4.77        6.87      1.88 o 
   6   4   3      185.98      220.41      9.40 o 
   7   4   3      139.20      169.43     18.69 o 
   8   4   3        1.36        0.88      2.79 o 
   9   4   3      125.84      114.30      9.92 o 
  10   4   3      257.36      279.52     20.42 o 
  11   4   3       78.03       70.06     11.27 o 
  12   4   3        0.67        2.39      4.69 o 
  13   4   3       47.05       44.05      9.51 o 
  14   4   3       70.02       52.90      9.12 o 
  15   4   3       55.78       42.86      8.96 o 
  16   4   3       17.84       10.84      7.39 o 
  17   4   3        9.60        6.46      6.50 o 
 -18   5   3       10.61       27.46     11.27 o 
 -17   5   3        5.82       11.11      6.71 o 
 -16   5   3        2.69        2.38      5.21 o 
 -15   5   3       25.25       19.69      6.71 o 
 -14   5   3       87.12       98.95     10.70 o 
 -13   5   3      101.79       83.79      9.42 o 
 -12   5   3       52.01       40.84     10.56 o 
 -11   5   3        5.35        4.22      6.34 o 
 -10   5   3      175.66      178.55     14.51 o 
  -9   5   3      382.79      414.67     15.59 o 
  -8   5   3      239.94      286.07     20.80 o 
  -7   5   3        0.39        2.47      2.07 o 
  -6   5   3      101.85       85.76      5.36 o 
  -5   5   3      144.54      120.56      7.12 o 
  -4   5   3        0.74        0.53      1.05 o 
  -3   5   3      184.34      168.10     10.33 o 
  -2   5   3      300.82      274.07     10.45 o 
  -1   5   3       83.01       78.91      4.37 o 
   0   5   3       13.68       11.84      1.83 o 
   1   5   3      119.98       94.42      5.88 o 
   2   5   3       32.23       33.84      2.32 o 
   3   5   3       10.89       15.39      2.35 o 
   4   5   3       29.07       36.75      3.75 o 
   5   5   3      137.65      154.63      7.49 o 
   6   5   3      205.31      196.81     18.34 o 
   7   5   3       48.38       38.02      6.71 o 
   8   5   3       33.79       28.13      6.21 o 
   9   5   3      241.46      272.06     15.34 o 
  10   5   3      238.21      247.83     15.03 o 
  11   5   3       58.54       46.47     10.56 o 
  12   5   3        5.13        3.61      6.69 o 
  13   5   3       12.04        7.91      6.41 o 
  14   5   3       25.56       28.87      8.45 o 
  15   5   3       13.07       15.68      7.27 o 
  16   5   3        0.01       -4.97      4.97 o 
 -17   6   3       31.33       19.71     11.27 o 
 -16   6   3       15.12       17.60      9.86 o 
 -15   6   3        0.29        0.95      8.10 o 
 -14   6   3        6.13        0.23      4.40 o 
 -13   6   3        2.81        8.45      7.74 o 
 -12   6   3        0.55       11.27      7.74 o 
 -11   6   3        0.04        0.42      4.69 o 
 -10   6   3        1.80        2.92      4.80 o 
  -9   6   3       29.38       20.64      6.69 o 
  -8   6   3       82.36       78.68      9.30 o 
  -7   6   3      126.83      120.41     10.65 o 
  -6   6   3       76.47       74.61     12.67 o 
  -5   6   3        0.07       -0.55      2.43 o 
  -4   6   3       99.80       85.79      7.01 o 
  -3   6   3      218.85      241.56     12.55 o 
  -2   6   3      320.73      339.37     14.69 o 
  -1   6   3       93.65      113.01      5.64 o 
   0   6   3       43.15       46.04      4.07 o 
   1   6   3       10.91       13.18      2.89 o 
   2   6   3      110.17      137.12      7.87 o 
   3   6   3      140.36      137.44     13.50 o 
   4   6   3       55.78       51.45      7.11 o 
   5   6   3        0.85        3.80      3.71 o 
   6   6   3       69.26       81.61      9.20 o 
   7   6   3       63.16       75.46      8.92 o 
   8   6   3        2.66        7.82      4.71 o 
   9   6   3       37.99       30.94      7.21 o 
  10   6   3       64.70       71.01      9.42 o 
  11   6   3       24.41       33.20      9.15 o 
  12   6   3        0.02        6.70      6.21 o 
  13   6   3        6.50       15.27      7.10 o 
  14   6   3        5.06        5.52      6.21 o 
  15   6   3       16.28       25.83      8.70 o 
 -15   7   3       43.17       34.50     12.67 o 
 -14   7   3       72.27       64.78     14.79 o 
 -13   7   3       35.28       32.39     11.97 o 
 -12   7   3        0.02        2.82      7.04 o 
 -11   7   3       42.68       36.54     16.19 o 
 -10   7   3      117.65      134.37     19.71 o 
  -9   7   3       94.56      113.93     12.34 o 
  -8   7   3       36.17       49.83     11.62 o 
  -7   7   3        1.01        0.89      4.56 o 
  -6   7   3       16.93       12.00      5.91 o 
  -5   7   3       45.15       36.01      7.27 o 
  -4   7   3       21.96       22.58      5.91 o 
  -3   7   3        0.13       -0.70      3.52 o 
  -2   7   3       44.52       38.31      6.76 o 
  -1   7   3       87.23       90.08     10.67 o 
   0   7   3       54.58       67.48      5.88 o 
   1   7   3        0.89        1.29      2.68 o 
   2   7   3        4.41        5.00      3.21 o 
   3   7   3       28.31       33.17      5.93 o 
   4   7   3       46.52       55.93      8.20 o 
   5   7   3       43.82       53.56      8.20 o 
   6   7   3       40.08       32.97      7.10 o 
   7   7   3        6.37        2.93      4.71 o 
   8   7   3       12.16        8.14      5.71 o 
   9   7   3       63.52       57.46      9.46 o 
  10   7   3       64.09       72.62     12.32 o 
  11   7   3       17.38       19.01      7.47 o 
  12   7   3        3.64        1.99      5.91 o 
  13   7   3        1.63       19.71      9.86 o 
 -12   8   3        0.24       10.56      9.15 o 
 -11   8   3       10.52       16.51      8.11 o 
 -10   8   3        3.26        5.79      6.07 o 
  -9   8   3        0.53        0.76      5.73 o 
  -8   8   3       17.00       10.76      6.76 o 
  -7   8   3       26.97       24.14      7.55 o 
  -6   8   3       36.09       33.51      8.08 o 
  -5   8   3       15.97       25.21      7.03 o 
  -4   8   3        1.94        3.20      4.90 o 
  -3   8   3       75.41       72.19      9.47 o 
  -2   8   3      167.09      177.68     22.18 o 
  -1   8   3      122.97      140.09     10.04 o 
   0   8   3        6.01        7.74      4.47 o 
   1   8   3       40.47       53.86      9.12 o 
   2   8   3      158.00      169.34     13.94 o 
   3   8   3       97.06       92.94     14.11 o 
   4   8   3        4.04       -2.67      4.56 o 
   5   8   3       16.06       23.31      8.10 o 
   6   8   3       76.24       67.86      9.96 o 
   7   8   3       63.03       38.69      8.20 o 
   8   8   3        8.18        2.33      5.71 o 
   9   8   3        0.59       -4.93      4.93 o 
  10   8   3       25.17       13.38      9.86 o 
  -8   9   3        5.19        1.77      6.38 o 
  -7   9   3        1.83        2.23      5.73 o 
  -6   9   3        0.55        3.38      5.86 o 
  -5   9   3       17.35       24.03      7.61 o 
  -4   9   3       40.25       49.00     10.21 o 
  -3   9   3       37.97       52.06      9.47 o 
  -2   9   3        0.01        0.70      7.74 o 
  -1   9   3       61.30       64.78     16.19 o 
   0   9   3       92.85       89.38     12.19 o 
   1   9   3       71.68       75.63     11.19 o 
   2   9   3        1.79        1.41      5.71 o 
   3   9   3        8.65       16.12      7.21 o 
   4   9   3       45.78       71.69     10.70 o 
   5   9   3       32.24       29.57     11.27 o 
   6   9   3       13.98        8.45      9.15 o 
 -21   0   4      224.59      234.78     22.53 o 
 -20   0   4      110.99       96.40     11.00 o 
 -19   0   4       22.07        8.51      6.09 o 
 -18   0   4       98.69      126.71     12.32 o 
 -17   0   4      176.04      187.75     13.01 o 
 -16   0   4       50.02      112.09     10.14 o 
 -15   0   4      308.88      301.64     15.03 o 
 -14   0   4      396.00      313.95     36.19 o 
 -13   0   4     1402.69     1329.13     29.52 o 
 -12   0   4     1479.26     1552.45     27.04 o 
 -11   0   4     1547.58     1634.30     27.47 o 
 -10   0   4      298.83      314.64      9.84 o 
  -9   0   4      162.64      270.01      8.74 o 
  -8   0   4    11555.44    12902.15    178.78 o 
  -7   0   4     2056.58     2596.05     37.81 o 
  -6   0   4     2277.54     2587.67     36.83 o 
  -5   0   4      128.57      133.80      3.65 o 
  -4   0   4      663.27      793.89     12.09 o 
  -3   0   4     6347.63     7287.71     92.70 o 
  -2   0   4     1399.26     1525.78     22.90 o 
  -1   0   4    33889.16    32599.64    597.51 o 
   0   0   4    16023.76    14062.03    302.44 o 
   1   0   4      654.00      541.82     20.32 o 
   2   0   4     8603.98     9388.24    196.03 o 
   3   0   4      192.04      189.30      7.09 o 
   4   0   4     4688.72     4964.43     83.52 o 
   5   0   4     1251.81     1129.12     20.90 o 
   6   0   4      366.16      338.76      9.08 o 
   7   0   4      524.15      551.94     12.92 o 
   8   0   4       90.46       92.30      5.04 o 
   9   0   4      811.53      831.47     18.52 o 
  10   0   4      392.36      386.37     11.80 o 
  11   0   4     2153.08     2137.58     43.27 o 
  12   0   4      107.79      129.46     13.38 o 
  13   0   4       23.39       26.83      5.48 o 
  14   0   4      233.43      242.82     12.69 o 
  15   0   4       91.94       92.16      8.42 o 
  16   0   4      339.54      310.50     20.42 o 
  17   0   4       22.97       22.53      8.45 o 
  18   0   4      539.07      628.04     32.39 o 
  19   0   4      326.84      324.58     23.23 o 
 -21   1   4      132.62      105.67      8.02 o 
 -20   1   4      132.49      165.87      9.32 o 
 -19   1   4      658.99      648.28     17.65 o 
 -18   1   4      175.91      174.95      9.10 o 
 -17   1   4       20.88       21.09      4.52 o 
 -16   1   4        6.48        4.68      3.48 o 
 -15   1   4     1305.53     1283.47     23.95 o 
 -14   1   4     2854.71     2789.29     36.54 o 
 -13   1   4       56.25       66.66      4.06 o 
 -12   1   4      431.01      391.32      8.13 o 
 -11   1   4      188.55      150.80      6.35 o 
 -10   1   4     2000.68     2130.58     26.47 o 
  -9   1   4     4811.13     5341.13     60.09 o 
  -8   1   4      171.36      187.47      4.73 o 
  -7   1   4     1234.71     1331.08     13.98 o 
  -6   1   4     1533.17     1575.33     17.56 o 
  -5   1   4     1211.94     1201.43     13.69 o 
  -4   1   4     5905.69     6217.06     54.91 o 
  -3   1   4     4160.90     4623.85     45.75 o 
  -2   1   4     7468.92     7913.65    107.37 o 
  -1   1   4     1153.99     1164.71     13.93 o 
   0   1   4     1480.97     1481.91     16.74 o 
   1   1   4     4553.89     5007.58     56.85 o 
   2   1   4        0.08       16.90      2.33 o 
   3   1   4     8139.89     8694.68     91.56 o 
   4   1   4      898.68      911.84     12.12 o 
   5   1   4       85.77      153.99      3.81 o 
   6   1   4      194.34      277.10      5.74 o 
   7   1   4      300.65      244.99      5.84 o 
   8   1   4      775.63      781.54     12.12 o 
   9   1   4       27.01       21.76      2.22 o 
  10   1   4       95.83       91.28      4.32 o 
  11   1   4     1552.54     1477.39     22.93 o 
  12   1   4     2984.36     2957.70     42.61 o 
  13   1   4       19.15       19.72      3.56 o 
  14   1   4      474.57      468.75     16.72 o 
  15   1   4       39.85       31.66      4.97 o 
  16   1   4       75.58       74.91      6.72 o 
  17   1   4       31.12       24.73      5.25 o 
  18   1   4      215.79      202.15     12.63 o 
 -21   2   4      270.12      316.18     12.11 o 
 -20   2   4      175.75      177.80      9.22 o 
 -19   2   4       43.19       45.45      5.72 o 
 -18   2   4       19.87       24.89      4.51 o 
 -17   2   4      331.23      426.16     16.67 o 
 -16   2   4       28.95       39.68      4.88 o 
 -15   2   4       83.54       71.57      5.23 o 
 -14   2   4       83.68      101.27      5.89 o 
 -13   2   4     1498.87     1481.24     24.85 o 
 -12   2   4     2000.93     1926.45     26.33 o 
 -11   2   4      551.76      514.76      9.87 o 
 -10   2   4      918.65      906.25     12.33 o 
  -9   2   4     2406.73     2385.32     25.31 o 
  -8   2   4     3685.29     3722.25     36.93 o 
  -7   2   4      456.58      340.15      5.89 o 
  -6   2   4        3.23       25.01      1.43 o 
  -5   2   4      758.86      878.94     10.55 o 
  -4   2   4     2695.35     2593.52     32.73 o 
  -3   2   4     1252.87     1105.55     15.66 o 
  -2   2   4     1117.78     1195.17     16.43 o 
  -1   2   4      363.14      462.55      7.99 o 
   0   2   4       99.37      127.68      2.74 o 
   1   2   4     3316.78     3534.63     38.96 o 
   2   2   4      140.41      236.50      4.69 o 
   3   2   4       28.40       16.55      1.65 o 
   4   2   4     1759.33     2374.92     29.86 o 
   5   2   4      139.59      150.38      3.24 o 
   6   2   4      191.15      153.46      3.82 o 
   7   2   4      224.38      182.28      4.51 o 
   8   2   4      740.16      664.53     10.28 o 
   9   2   4        1.58       -0.39      1.76 o 
  10   2   4        0.09        4.33      2.03 o 
  11   2   4     3225.01     3030.62     41.18 o 
  12   2   4        0.04       -1.92      2.30 o 
  13   2   4      110.69       75.29      6.11 o 
  14   2   4       20.56       17.53      4.24 o 
  15   2   4      205.70      158.40     17.59 o 
  16   2   4       84.76       90.30      7.14 o 
  17   2   4        1.34        1.28      3.70 o 
  18   2   4      204.29      223.89     10.75 o 
 -20   3   4        0.78        7.04      5.76 o 
 -19   3   4     1216.45     1384.34     39.80 o 
 -18   3   4       15.46       14.42      7.21 o 
 -17   3   4        3.77        3.75      6.21 o 
 -16   3   4        0.85        2.02      1.98 o 
 -15   3   4      418.52      479.78     31.33 o 
 -14   3   4     2337.00     2185.68     56.99 o 
 -13   3   4      329.91      355.59     14.04 o 
 -12   3   4      290.58      273.46     10.91 o 
 -11   3   4     1095.89     1054.99     24.19 o 
 -10   3   4      245.02      220.30      6.64 o 
  -9   3   4     6008.03     6572.30     72.60 o 
  -8   3   4      355.42      342.17      7.88 o 
  -7   3   4     2065.54     2231.60     29.90 o 
  -6   3   4     1963.49     1994.23     23.98 o 
  -5   3   4     2027.01     1911.47     21.06 o 
  -4   3   4     1332.82     1451.56     16.88 o 
  -3   3   4      564.56      723.89     11.76 o 
  -2   3   4     2154.71     2230.64     22.89 o 
  -1   3   4      525.19      435.75      6.23 o 
   0   3   4      115.24      148.77      3.49 o 
   1   3   4       27.45       50.13      2.22 o 
   2   3   4     2018.78     2140.99     28.57 o 
   3   3   4     5571.79     6116.73     82.52 o 
   4   3   4      165.12      228.93      6.22 o 
   5   3   4      561.97      591.61      9.03 o 
   6   3   4      542.38      573.18      9.25 o 
   7   3   4       10.82       10.90      2.19 o 
   8   3   4      543.55      533.15     11.42 o 
   9   3   4       12.85       11.26      3.23 o 
  10   3   4      135.39      118.28     14.27 o 
  11   3   4     2618.99     2601.44     59.42 o 
  12   3   4      431.71      427.80     17.92 o 
  13   3   4       94.33       58.74      7.97 o 
  14   3   4       27.40       27.54     16.19 o 
  15   3   4        0.36        2.27      4.93 o 
  16   3   4       19.57       15.97      7.74 o 
  17   3   4        3.46        2.95      5.21 o 
  18   3   4      193.41      216.80     15.63 o 
 -19   4   4       14.17       23.34      8.29 o 
 -18   4   4       13.21       26.29      8.20 o 
 -17   4   4      142.79      186.97     15.43 o 
 -16   4   4        2.67        1.71      5.07 o 
 -15   4   4       59.83       50.67     19.71 o 
 -14   4   4       46.37       47.78      7.97 o 
 -13   4   4      867.40      861.26     28.86 o 
 -12   4   4      897.58      813.92     39.43 o 
 -11   4   4      586.35      585.33     18.02 o 
 -10   4   4      451.91      522.67     16.09 o 
  -9   4   4      386.86      415.26     11.29 o 
  -8   4   4     2218.38     2227.74     33.03 o 
  -7   4   4      111.69      132.09      4.40 o 
  -6   4   4       24.57       23.19      2.04 o 
  -5   4   4      133.80      151.61      4.22 o 
  -4   4   4      793.82      733.60      9.97 o 
  -3   4   4      945.39      906.03     12.11 o 
  -2   4   4      577.35      667.87      8.72 o 
  -1   4   4     1131.95     1244.70     14.02 o 
   0   4   4       48.03       55.42      2.18 o 
   1   4   4      478.53      488.77      8.20 o 
   2   4   4       97.35       82.65      3.55 o 
   3   4   4       37.16       43.60      2.85 o 
   4   4   4      490.20      579.82     11.54 o 
   5   4   4       82.35       98.31      4.77 o 
   6   4   4      214.45      208.27      8.55 o 
   7   4   4      141.27      171.43     11.50 o 
   8   4   4      148.75      135.18     10.31 o 
   9   4   4       30.10       42.61      7.74 o 
  10   4   4       69.85       76.44      9.30 o 
  11   4   4     1587.70     1496.01     48.58 o 
  12   4   4        7.78       12.29      6.25 o 
  13   4   4      332.48      347.63     18.78 o 
  14   4   4       25.45       15.89      6.76 o 
  15   4   4      110.35       75.19     10.82 o 
  16   4   4       48.83       30.68      9.11 o 
  17   4   4        5.18        2.67      6.61 o 
 -18   5   4       49.95       54.42     10.20 o 
 -17   5   4        2.74       -3.08      5.63 o 
 -16   5   4       14.01        3.42      5.21 o 
 -15   5   4      235.15      240.95     16.13 o 
 -14   5   4      319.11      290.78     19.36 o 
 -13   5   4        3.55        0.70      7.04 o 
 -12   5   4      158.51      144.34     16.90 o 
 -11   5   4       19.69       44.43      7.94 o 
 -10   5   4      183.91      189.21     13.20 o 
  -9   5   4     1322.15     1397.56     40.50 o 
  -8   5   4      148.46      181.45     12.18 o 
  -7   5   4       96.05      113.79      6.81 o 
  -6   5   4      327.39      310.91      7.98 o 
  -5   5   4      560.77      582.29     11.38 o 
  -4   5   4      684.17      723.58     11.80 o 
  -3   5   4      124.63      129.39      3.91 o 
  -2   5   4     1049.05     1074.18     14.06 o 
  -1   5   4       79.11       59.14      2.61 o 
   0   5   4       88.40      107.78      3.53 o 
   1   5   4       66.36       78.92      3.13 o 
   2   5   4        1.95        2.11      1.73 o 
   3   5   4      889.54      926.80     19.46 o 
   4   5   4      386.46      388.96     11.31 o 
   5   5   4        2.65        1.13      2.62 o 
   6   5   4      298.54      363.54     14.68 o 
   7   5   4        1.57       -0.26      3.89 o 
   8   5   4      215.02      218.28     16.55 o 
   9   5   4       14.92       19.96      6.25 o 
  10   5   4        3.99        2.85      4.90 o 
  11   5   4      222.72      227.75     27.46 o 
  12   5   4      836.14      835.36     31.38 o 
  13   5   4      100.26      121.71     12.63 o 
  14   5   4      250.32      233.27     17.54 o 
  15   5   4       13.32       16.71      8.11 o 
  16   5   4        2.32        0.68      6.38 o 
 -17   6   4       20.04       29.57     11.27 o 
 -16   6   4       11.34       25.00      7.47 o 
 -15   6   4      118.44      163.45     14.43 o 
 -14   6   4      158.69      179.41     13.63 o 
 -13   6   4      431.55      444.28     29.57 o 
 -12   6   4      476.07      530.47     47.88 o 
 -11   6   4      435.36      428.77     26.40 o 
 -10   6   4        5.83        6.53      5.21 o 
  -9   6   4        3.09       -2.61      4.04 o 
  -8   6   4     1194.49     1065.20     51.40 o 
  -7   6   4      140.89      140.66     11.67 o 
  -6   6   4       24.79       22.61      4.86 o 
  -5   6   4        3.55        1.04      1.78 o 
  -4   6   4        9.36        4.62      3.28 o 
  -3   6   4      434.67      389.34     12.13 o 
  -2   6   4      106.10      114.21      5.94 o 
  -1   6   4     2088.52     2155.99     34.45 o 
   0   6   4      153.71      157.81      5.64 o 
   1   6   4        1.66        3.96      1.85 o 
   2   6   4      524.50      544.14     12.58 o 
   3   6   4       21.18       24.19      3.39 o 
   4   6   4      366.91      381.34     15.63 o 
   5   6   4       24.61       17.02      9.15 o 
   6   6   4        5.62       12.67      5.41 o 
   7   6   4        6.90        1.41      4.40 o 
   8   6   4       56.91       26.93      6.97 o 
   9   6   4       48.14       60.50      9.12 o 
  10   6   4       93.52       81.51     10.46 o 
  11   6   4      396.80      399.03     20.84 o 
  12   6   4       51.97       43.99      9.20 o 
  13   6   4       96.43       74.85     11.42 o 
  14   6   4       90.37      114.90     13.63 o 
 -15   7   4       68.74       67.59     15.49 o 
 -14   7   4      215.01      242.91     24.64 o 
 -13   7   4       78.64       66.18     14.08 o 
 -12   7   4      110.35      112.32     13.36 o 
 -11   7   4       14.38       17.10      7.61 o 
 -10   7   4       38.91       37.52      8.20 o 
  -9   7   4      304.47      266.67     17.25 o 
  -8   7   4        0.69        1.64      4.93 o 
  -7   7   4      139.31      142.98     13.02 o 
  -6   7   4       42.68       19.12      6.09 o 
  -5   7   4       55.10       39.12     10.91 o 
  -4   7   4      122.25      146.94     11.67 o 
  -3   7   4        4.71        4.07      4.40 o 
  -2   7   4      157.90      136.40     16.55 o 
  -1   7   4        0.29        4.06      3.51 o 
   0   7   4        2.56        0.42      3.10 o 
   1   7   4        0.58        2.46      3.48 o 
   2   7   4        1.10       -4.07      4.07 o 
   3   7   4      283.36      295.65     16.41 o 
   4   7   4        1.62        5.23      4.71 o 
   5   7   4        2.82       11.03      5.21 o 
   6   7   4      105.39       89.49     10.42 o 
   7   7   4       64.36       63.08      9.42 o 
   8   7   4        1.33        5.20      5.21 o 
   9   7   4        2.49        3.99      5.21 o 
  10   7   4       18.87       29.61      8.20 o 
  11   7   4        5.33       12.31      6.71 o 
  12   7   4      133.55      143.36     14.41 o 
 -12   8   4      290.03      274.59     25.35 o 
 -11   8   4       84.19       78.23     12.01 o 
 -10   8   4       80.54       74.61     11.32 o 
  -9   8   4       94.71       86.40     11.46 o 
  -8   8   4      138.06      111.15     12.18 o 
  -7   8   4        2.67        3.92      5.58 o 
  -6   8   4       27.06       33.92      8.08 o 
  -5   8   4       10.33        7.30      5.41 o 
  -4   8   4       16.51        7.65      5.21 o 
  -3   8   4       23.99       24.24      6.76 o 
  -2   8   4       84.05       92.68     10.31 o 
  -1   8   4      157.53      149.97     19.71 o 
   0   8   4       63.66       71.87     10.20 o 
   1   8   4       61.55       83.10     10.92 o 
   2   8   4        2.38        4.12      5.21 o 
   3   8   4        1.11        1.04      4.58 o 
   4   8   4      156.37      187.87     14.91 o 
   5   8   4       10.24        8.27      5.58 o 
   6   8   4       13.02       15.18      6.60 o 
   7   8   4       20.64       34.48     13.73 o 
   8   8   4        0.62       -3.44      4.40 o 
   9   8   4        1.67        6.34      7.04 o 
  -7   9   4       40.67       29.17      8.45 o 
  -6   9   4        4.16       -2.75      5.41 o 
  -5   9   4       10.98        5.98     10.21 o 
  -4   9   4       64.43       53.51     16.19 o 
  -3   9   4        5.99        7.04     10.56 o 
  -2   9   4        0.17        4.22      8.45 o 
  -1   9   4       18.96       16.90     11.27 o 
   0   9   4        7.42        7.74      9.15 o 
   1   9   4       21.36        8.80      6.92 o 
   2   9   4       59.57       62.80     19.71 o 
   3   9   4       94.73      100.33     12.45 o 
   4   9   4       28.61       30.26      8.62 o 
   5   9   4        2.08        6.28      6.41 o 
 -21   1   5        4.08        1.44      4.17 o 
 -20   1   5       13.10        6.78      4.26 o 
 -19   1   5       12.34       13.49      4.64 o 
 -18   1   5        4.98        9.08      4.17 o 
 -17   1   5        2.07        7.01      5.27 o 
 -16   1   5       14.55        7.96      3.56 o 
 -15   1   5       12.78       12.69      3.32 o 
 -14   1   5        0.05       -2.06      2.11 o 
 -13   1   5       54.00       46.23      3.63 o 
 -12   1   5       95.79       89.90      6.43 o 
 -11   1   5       25.40       19.22      2.71 o 
 -10   1   5       37.95       38.73      2.90 o 
  -9   1   5      183.01      175.76      6.99 o 
  -8   1   5      103.51      102.43      7.36 o 
  -7   1   5        6.11        5.97      1.27 o 
  -6   1   5       15.55        9.84      1.29 o 
  -5   1   5        5.59        1.63      0.81 o 
  -4   1   5       71.14       42.29      2.42 o 
  -3   1   5       27.09       18.11      1.63 o 
  -2   1   5       15.56        6.47      1.29 o 
  -1   1   5      177.67      113.03      5.49 o 
   0   1   5       84.73       63.41      4.03 o 
   1   1   5        9.83        3.60      0.96 o 
   2   1   5      110.85       75.21      4.16 o 
   3   1   5       43.91       30.85      1.69 o 
   4   1   5       14.50       15.38      1.60 o 
   5   1   5       96.92       86.16      3.66 o 
   6   1   5       32.14       25.52      1.90 o 
   7   1   5        8.49        9.91      1.70 o 
   8   1   5       44.52       48.23      4.21 o 
   9   1   5       18.75       13.77      1.99 o 
  10   1   5        0.06       -1.38      1.94 o 
  11   1   5        7.43        6.81      2.44 o 
  12   1   5        0.00       -0.23      2.85 o 
  13   1   5        1.05        3.25      3.37 o 
  14   1   5        5.66        7.79      3.78 o 
  15   1   5        1.48       -2.24      3.10 o 
  16   1   5        0.57       -1.33      3.37 o 
  17   1   5        3.15        7.95      5.21 o 
  18   1   5        2.50        2.15      5.21 o 
 -21   2   5        6.71       12.18      4.58 o 
 -20   2   5        0.07        0.72      3.85 o 
 -19   2   5        1.25       -0.35      4.57 o 
 -18   2   5        9.60        1.45      3.47 o 
 -17   2   5       46.76       39.62      5.12 o 
 -16   2   5       65.39       79.01      8.33 o 
 -15   2   5        7.55        9.55      3.11 o 
 -14   2   5       78.44       78.98      5.93 o 
 -13   2   5      275.53      286.43     14.38 o 
 -12   2   5      276.51      251.45     16.57 o 
 -11   2   5       16.29       13.50      2.22 o 
 -10   2   5       32.46       29.35      2.15 o 
  -9   2   5       68.95       74.49      4.39 o 
  -8   2   5        3.98        1.87      1.21 o 
  -7   2   5       10.24       14.93      1.52 o 
  -6   2   5        6.85       16.78      1.34 o 
  -5   2   5        1.09       -0.63      0.63 o 
  -4   2   5        5.10        3.21      0.77 o 
  -3   2   5        0.01        2.76      0.74 o 
  -2   2   5        7.05       15.05      1.70 o 
  -1   2   5      215.06      168.66      7.19 o 
   0   2   5      455.31      288.57      9.38 o 
   1   2   5      180.31       91.67      6.45 o 
   2   2   5        1.61        4.52      1.10 o 
   3   2   5      304.02      331.37     13.93 o 
   4   2   5      289.70      257.13     15.77 o 
   5   2   5       43.94       33.86      1.78 o 
   6   2   5        6.55        8.11      1.36 o 
   7   2   5        8.83       11.38      1.68 o 
   8   2   5        1.06       -0.31      1.56 o 
   9   2   5        6.61        7.18      2.43 o 
  10   2   5        7.91        4.40      2.56 o 
  11   2   5       30.03       34.04      3.90 o 
  12   2   5       29.77       40.23      4.74 o 
  13   2   5        1.58        1.46      3.05 o 
  14   2   5        9.79       19.39      4.43 o 
  15   2   5       11.82       19.33      4.32 o 
  16   2   5        2.84        1.58      3.61 o 
  17   2   5        0.09       -2.01      3.61 o 
  18   2   5        1.27       -0.20      5.07 o 
 -20   3   5       31.90       34.89      7.70 o 
 -19   3   5        8.87        7.07      6.92 o 
 -18   3   5        0.96        0.59      6.21 o 
 -17   3   5        2.00        4.11      4.12 o 
 -16   3   5        1.32        3.47      2.53 o 
 -15   3   5        5.24        1.56      2.45 o 
 -14   3   5       29.80       33.42      7.21 o 
 -13   3   5       41.06       52.90     14.43 o 
 -12   3   5       47.44       38.35      7.10 o 
 -11   3   5        1.84        3.23      2.84 o 
 -10   3   5       30.83       40.51      4.18 o 
  -9   3   5       79.15       77.36      4.31 o 
  -8   3   5       44.26       45.77      3.98 o 
  -7   3   5       14.60       13.43      1.88 o 
  -6   3   5       56.10       67.22      4.44 o 
  -5   3   5      300.44      284.86     14.46 o 
  -4   3   5      501.13      402.15     21.35 o 
  -3   3   5      140.20       91.55      5.39 o 
  -2   3   5      119.56       85.70      4.18 o 
  -1   3   5      779.68      611.79     19.96 o 
   0   3   5      815.52      668.08     13.41 o 
   1   3   5       58.44       62.41      5.13 o 
   2   3   5      100.30       74.61      5.19 o 
   3   3   5      309.70      324.44     12.37 o 
   4   3   5      160.99      164.68      6.84 o 
   5   3   5        1.91        0.38      1.17 o 
   6   3   5       71.79       79.01      4.33 o 
   7   3   5       81.42       84.53      6.08 o 
   8   3   5       34.12       30.28      4.00 o 
   9   3   5        1.77        3.60      3.40 o 
  10   3   5       12.96        6.55      4.02 o 
  11   3   5       43.81       44.98      5.85 o 
  12   3   5       56.41       59.16      8.63 o 
  13   3   5       14.83       15.49      5.48 o 
  14   3   5        0.22        1.06      4.48 o 
  15   3   5        6.99        9.15      5.48 o 
  16   3   5       22.72       24.49      9.15 o 
  17   3   5       18.02       28.18      7.42 o 
 -19   4   5        0.83        3.07      6.92 o 
 -18   4   5        6.97       23.62      8.20 o 
 -17   4   5       14.78       13.38      6.41 o 
 -16   4   5       41.93       29.30      7.70 o 
 -15   4   5       26.98       13.38      6.47 o 
 -14   4   5        8.30       10.63      5.41 o 
 -13   4   5      167.16      131.43     11.13 o 
 -12   4   5      379.68      392.18     29.57 o 
 -11   4   5      298.68      286.48     25.70 o 
 -10   4   5       25.23       38.64      7.42 o 
  -9   4   5       49.26       51.87      5.42 o 
  -8   4   5      231.86      226.37     11.39 o 
  -7   4   5      115.54      104.86      6.36 o 
  -6   4   5        2.04        2.08      1.09 o 
  -5   4   5       94.58       83.45      5.18 o 
  -4   4   5       63.07       51.18      2.78 o 
  -3   4   5        1.35        1.19      1.16 o 
  -2   4   5      152.60      149.58      6.65 o 
  -1   4   5      319.84      316.55     11.14 o 
   0   4   5      214.43      201.36      8.32 o 
   1   4   5       34.03       29.32      2.01 o 
   2   4   5        8.55        6.58      1.52 o 
   3   4   5        7.29        6.78      1.90 o 
   4   4   5       44.95       48.26      3.82 o 
   5   4   5      142.79      144.67      9.76 o 
   6   4   5      163.05      143.63     10.63 o 
   7   4   5       66.78       67.89      8.11 o 
   8   4   5        0.14        2.49      4.04 o 
   9   4   5       70.63       63.17     16.19 o 
  10   4   5      150.23      137.02     12.01 o 
  11   4   5       62.57       58.02      8.80 o 
  12   4   5        0.86        1.41      8.45 o 
  13   4   5       21.89        6.73      8.45 o 
  14   4   5       41.45       19.67      9.86 o 
  15   4   5       17.48        7.66      6.25 o 
  16   4   5        0.00       -4.22      5.86 o 
 -18   5   5        1.20        2.95      6.25 o 
 -17   5   5       18.53       20.51      7.61 o 
 -16   5   5        6.69       16.19      6.60 o 
 -15   5   5        5.14       11.07      6.21 o 
 -14   5   5       31.30       27.78      6.97 o 
 -13   5   5       23.66       27.46      9.86 o 
 -12   5   5        6.74        3.36      5.21 o 
 -11   5   5        1.16        0.78      4.40 o 
 -10   5   5        0.04        5.21      5.63 o 
  -9   5   5        0.79        4.41      4.56 o 
  -8   5   5       43.08       21.54      5.86 o 
  -7   5   5      185.96      199.73     15.71 o 
  -6   5   5      296.54      285.08     11.18 o 
  -5   5   5      188.69      204.65      7.91 o 
  -4   5   5       17.99       21.28      2.38 o 
  -3   5   5       23.11       15.85      1.81 o 
  -2   5   5       51.71       51.67      3.14 o 
  -1   5   5      112.39      108.09      8.91 o 
   0   5   5       67.76       73.94      5.83 o 
   1   5   5       41.39       40.27      3.34 o 
   2   5   5        0.48       -0.12      1.85 o 
   3   5   5       75.40       84.91      5.45 o 
   4   5   5      115.09      127.07     14.33 o 
   5   5   5       13.74       15.69      4.43 o 
   6   5   5       52.14       40.63      6.92 o 
   7   5   5      159.61      180.43     13.73 o 
   8   5   5       97.00      118.51     22.53 o 
   9   5   5        3.13        6.14      5.07 o 
  10   5   5       22.74       28.68      7.42 o 
  11   5   5       65.85       66.66      9.92 o 
  12   5   5       62.16       72.34     10.12 o 
  13   5   5       18.84       13.30      6.50 o 
  14   5   5        0.05        0.47      5.73 o 
  15   5   5        1.62       -1.72      6.60 o 
 -17   6   5       38.75       39.05      9.20 o 
 -16   6   5       20.85       27.72      8.45 o 
 -15   6   5        0.00        3.71      9.51 o 
 -14   6   5       38.57       24.64     10.56 o 
 -13   6   5      171.16      183.77     20.42 o 
 -12   6   5      177.43      237.98     26.76 o 
 -11   6   5       65.46       84.57     10.65 o 
 -10   6   5        0.17        2.85      4.80 o 
  -9   6   5      106.86      107.65     15.84 o 
  -8   6   5      140.11      122.94     11.32 o 
  -7   6   5       65.42       49.28      7.61 o 
  -6   6   5       34.72       28.06      5.20 o 
  -5   6   5      190.65      198.55      9.35 o 
  -4   6   5      122.10      120.95      8.93 o 
  -3   6   5        0.54        4.60      3.71 o 
  -2   6   5      163.78      143.77     13.14 o 
  -1   6   5      351.13      305.75     18.85 o 
   0   6   5      148.52      164.23     10.29 o 
   1   6   5       25.74       23.13      3.59 o 
   2   6   5        2.16        2.74      2.91 o 
   3   6   5        2.35        3.32      3.47 o 
   4   6   5       24.27       31.95      5.78 o 
   5   6   5       44.74       41.69      8.45 o 
   6   6   5       41.51       43.20      7.70 o 
   7   6   5       19.32       12.43      5.71 o 
   8   6   5        0.07        0.00      4.48 o 
   9   6   5       21.88       34.02      7.92 o 
  10   6   5       28.27       43.08      9.86 o 
  11   6   5       26.00       36.36      8.20 o 
  12   6   5        0.11       -0.74      5.21 o 
  13   6   5        0.35        3.36      6.25 o 
 -15   7   5        8.06       18.82      7.21 o 
 -14   7   5        0.09       -1.41      7.74 o 
 -13   7   5        8.99        3.52      7.04 o 
 -12   7   5       18.92       11.29      6.79 o 
 -11   7   5       15.47       16.80      6.76 o 
 -10   7   5        1.97        8.36      5.43 o 
  -9   7   5        0.03        3.52      5.21 o 
  -8   7   5       23.39       27.46      7.04 o 
  -7   7   5       65.41       44.86      7.94 o 
  -6   7   5       88.24       96.72      9.98 o 
  -5   7   5       69.96       72.16      8.96 o 
  -4   7   5       15.64       19.57      5.98 o 
  -3   7   5        7.43        4.54      4.40 o 
  -2   7   5       31.68       28.39      5.86 o 
  -1   7   5       83.33       75.66      9.70 o 
   0   7   5       29.90       33.38      7.70 o 
   1   7   5        0.00       -3.71      3.71 o 
   2   7   5       31.78       41.08      7.92 o 
   3   7   5       86.80      106.72     11.13 o 
   4   7   5       40.29       40.82      7.92 o 
   5   7   5        1.76       -3.71      3.71 o 
   6   7   5       57.33       57.75      9.12 o 
   7   7   5       88.87       79.53     10.12 o 
   8   7   5       38.46       33.15      7.94 o 
   9   7   5        2.38        0.40      5.07 o 
  10   7   5        1.07       -3.12      5.21 o 
  11   7   5       17.73       27.18      8.70 o 
 -12   8   5       38.23       53.49     10.80 o 
 -11   8   5        3.50        0.56      6.21 o 
 -10   8   5        1.77       18.31      7.94 o 
  -9   8   5       10.97       15.29      7.14 o 
  -8   8   5       24.45       20.99      7.14 o 
  -7   8   5       20.61       18.51      6.71 o 
  -6   8   5        1.77       -1.62      4.90 o 
  -5   8   5        9.82        8.64      5.41 o 
  -4   8   5       54.03       63.60     13.03 o 
  -3   8   5       55.95       64.78     15.49 o 
  -2   8   5        4.91        8.45      9.15 o 
  -1   8   5       45.81       30.98     11.97 o 
   0   8   5      144.96      172.80     14.68 o 
   1   8   5       99.61      110.79     12.42 o 
   2   8   5       39.81       51.11     14.79 o 
   3   8   5        2.50       -1.81      5.21 o 
   4   8   5       34.71       41.97      9.86 o 
   5   8   5       58.47       59.42     12.32 o 
   6   8   5       18.65       13.53      6.71 o 
   7   8   5        0.70       -4.52      4.71 o 
   8   8   5        5.32        4.17      5.73 o 
  -7   9   5       11.35        5.52      6.09 o 
  -6   9   5       23.30       34.50     14.79 o 
  -5   9   5       22.67       15.49     11.27 o 
  -4   9   5        8.36       16.19     11.97 o 
  -3   9   5        0.01        3.52      8.45 o 
  -2   9   5       15.99       16.19     11.27 o 
  -1   9   5       23.20       23.94     11.97 o 
   0   9   5       16.30       20.42     11.97 o 
   1   9   5        2.26        1.55      6.21 o 
   2   9   5       33.69       35.13      9.20 o 
   3   9   5       63.33       67.44     11.13 o 
   4   9   5       35.45       34.72      9.86 o 
 -21   0   6       17.76       35.91      8.59 o 
 -20   0   6        0.85       -0.53      5.73 o 
 -19   0   6      314.41      333.22     17.76 o 
 -18   0   6      257.13      201.84     14.18 o 
 -17   0   6       94.51       58.95     13.38 o 
 -16   0   6      331.27      284.88     15.72 o 
 -15   0   6      487.21      474.62     19.75 o 
 -14   0   6       56.50       46.45      4.66 o 
 -13   0   6      374.28      296.69     10.84 o 
 -12   0   6     1861.97     1856.40     34.05 o 
 -11   0   6     4695.61     5017.37     76.82 o 
 -10   0   6       83.54      108.06      6.14 o 
  -9   0   6      158.91      184.09      6.32 o 
  -8   0   6      144.01       98.22      4.51 o 
  -7   0   6      511.54      393.06      7.86 o 
  -6   0   6     1207.02     1478.13     22.93 o 
  -5   0   6        1.52        7.83      1.94 o 
  -4   0   6     1658.48     2181.42     30.55 o 
  -3   0   6      165.96      337.43      7.73 o 
  -2   0   6    14203.17    16157.73    225.42 o 
  -1   0   6     1152.56     1374.51     24.52 o 
   0   0   6     4189.48     4964.18     77.79 o 
   1   0   6     3012.00     3599.95     62.07 o 
   2   0   6     4463.76     5668.25     86.68 o 
   3   0   6      825.39     1472.11     39.78 o 
   4   0   6      422.29      288.33      8.23 o 
   5   0   6     3405.27     3840.27     61.28 o 
   6   0   6      141.13      131.36      5.68 o 
   7   0   6       41.62       29.02      4.82 o 
   8   0   6      750.00      667.35     14.76 o 
   9   0   6     1547.88     1598.08     30.73 o 
  10   0   6      530.81      576.85     18.17 o 
  11   0   6      235.31      214.32     10.92 o 
  12   0   6       58.80       71.94      7.21 o 
  13   0   6     1601.76     1622.21     56.33 o 
  14   0   6       14.67       28.16      8.45 o 
  15   0   6      634.82      745.63     34.50 o 
  16   0   6       22.47       24.64      9.15 o 
  17   0   6       53.69       54.92     11.27 o 
 -21   1   6      182.37      158.48     10.79 o 
 -20   1   6       12.29        3.52      4.15 o 
 -19   1   6       61.53      118.68     10.06 o 
 -18   1   6       77.00       92.52      7.34 o 
 -17   1   6      401.91      347.14     11.76 o 
 -16   1   6      584.61      443.64     12.16 o 
 -15   1   6       62.09       31.57      4.07 o 
 -14   1   6       57.58       69.70      4.72 o 
 -13   1   6        3.46        9.53      2.79 o 
 -12   1   6      470.06      486.04     10.60 o 
 -11   1   6      291.58      286.60      6.74 o 
 -10   1   6       77.75       78.54      3.59 o 
  -9   1   6     2570.66     2895.77     28.02 o 
  -8   1   6      341.61      418.62      6.98 o 
  -7   1   6      382.55      406.58      6.59 o 
  -6   1   6      149.60      148.14      3.52 o 
  -5   1   6     2226.21     2420.31     22.27 o 
  -4   1   6     2867.74     3194.90     30.10 o 
  -3   1   6      662.53      846.91      9.83 o 
  -2   1   6     1686.93     2110.81     22.15 o 
  -1   1   6      994.64     1224.43     15.49 o 
   0   1   6      100.69      181.55      3.69 o 
   1   1   6     4653.43     4876.56     53.95 o 
   2   1   6      870.00      893.63     13.20 o 
   3   1   6      139.75      122.48      3.12 o 
   4   1   6     1540.03     1722.97     21.18 o 
   5   1   6       43.64       51.66      2.74 o 
   6   1   6      988.28     1072.24     14.50 o 
   7   1   6      393.83      418.10      7.78 o 
   8   1   6      509.52      514.90      9.50 o 
   9   1   6     2374.81     2342.90     31.02 o 
  10   1   6     1028.62     1101.92     20.73 o 
  11   1   6        3.81        0.47      2.85 o 
  12   1   6      370.39      416.03     13.11 o 
  13   1   6       93.48      110.43      7.29 o 
  14   1   6      114.61      150.75     10.80 o 
  15   1   6      179.82      176.14     11.69 o 
  16   1   6      647.14      708.25     29.92 o 
  17   1   6       49.16       53.34     13.73 o 
 -21   2   6      149.44      169.32     14.43 o 
 -20   2   6      341.31      338.94     14.15 o 
 -19   2   6       75.09       70.40      6.48 o 
 -18   2   6      481.84      457.43     26.12 o 
 -17   2   6       38.01       21.98      4.44 o 
 -16   2   6      316.04      340.39     11.68 o 
 -15   2   6      500.89      473.61     13.63 o 
 -14   2   6       68.04       45.80      4.59 o 
 -13   2   6       15.96        7.96      2.52 o 
 -12   2   6     3445.00     3569.57     42.09 o 
 -11   2   6      269.37      313.93      7.14 o 
 -10   2   6      527.98      534.86      9.30 o 
  -9   2   6      183.16      182.59      4.60 o 
  -8   2   6       31.61       35.87      2.17 o 
  -7   2   6        4.73        2.40      1.08 o 
  -6   2   6      409.92      386.56      5.71 o 
  -5   2   6      687.10      750.90      8.76 o 
  -4   2   6       63.33       77.15      2.27 o 
  -3   2   6        1.36        1.82      0.75 o 
  -2   2   6      155.22      206.28      3.75 o 
  -1   2   6      202.73      242.29      3.96 o 
   0   2   6      639.90      727.25      9.12 o 
   1   2   6      575.61      745.03     10.65 o 
   2   2   6      255.87      269.60      5.50 o 
   3   2   6     4365.70     5213.15     55.11 o 
   4   2   6      428.78      430.75      7.17 o 
   5   2   6     1326.98     1415.44     16.95 o 
   6   2   6      300.92      278.81      5.75 o 
   7   2   6       66.46       54.63      3.45 o 
   8   2   6      438.21      432.97     10.14 o 
   9   2   6     1449.99     1446.26     24.94 o 
  10   2   6      130.35      114.19      5.97 o 
  11   2   6       12.17        8.36      3.51 o 
  12   2   6       75.48       72.97      6.11 o 
  13   2   6      224.79      214.11      9.52 o 
  14   2   6      141.30      152.60      8.39 o 
  15   2   6      236.76      276.31     11.39 o 
  16   2   6       49.68       64.47      6.40 o 
  17   2   6       17.48       12.03      5.98 o 
 -20   3   6        2.27        0.92      7.21 o 
 -19   3   6        4.04       10.81      7.70 o 
 -18   3   6      322.03      400.29     19.99 o 
 -17   3   6      193.04      186.81      7.93 o 
 -16   3   6      314.38      306.48     13.49 o 
 -15   3   6       58.95       76.16      5.01 o 
 -14   3   6      243.10      258.76     11.54 o 
 -13   3   6       37.89       29.16      4.58 o 
 -12   3   6      134.96      177.47     10.33 o 
 -11   3   6      693.72      671.39     21.59 o 
 -10   3   6       89.67      114.88      6.15 o 
  -9   3   6       50.20       79.80      4.47 o 
  -8   3   6      753.53      796.26     14.04 o 
  -7   3   6      225.21      251.01      7.45 o 
  -6   3   6      183.87      208.80      6.16 o 
  -5   3   6     1582.16     1902.17     26.39 o 
  -4   3   6     3058.03     3346.94     42.31 o 
  -3   3   6       10.22       47.74      6.17 o 
  -2   3   6        4.85        3.03      1.00 o 
  -1   3   6     1305.62     1547.83     20.81 o 
   0   3   6      969.00     1124.71     15.46 o 
   1   3   6       72.14       63.22      2.96 o 
   2   3   6      610.29      678.89     10.12 o 
   3   3   6      222.68      317.56      6.45 o 
   4   3   6     1512.37     1721.98     21.78 o 
   5   3   6      121.51       94.68      4.34 o 
   6   3   6      532.26      589.41     13.25 o 
   7   3   6      655.71      697.93     15.94 o 
   8   3   6       64.12       75.17      7.01 o 
   9   3   6     2603.48     2366.00     46.47 o 
  10   3   6       11.47       10.14      4.30 o 
  11   3   6        8.80       12.30      4.50 o 
  12   3   6      282.55      264.57     12.63 o 
  13   3   6       55.29       49.08      8.01 o 
  14   3   6        0.28        7.23      4.36 o 
  15   3   6        6.31       -0.23      4.67 o 
  16   3   6      512.78      568.32     20.71 o 
 -19   4   6       30.45       35.56      9.92 o 
 -18   4   6      280.03      267.87     18.66 o 
 -17   4   6        6.01       -0.80      5.21 o 
 -16   4   6      181.81      214.02     16.17 o 
 -15   4   6      199.89      220.02     15.18 o 
 -14   4   6      131.24      133.14     16.90 o 
 -13   4   6       18.12       30.28     10.56 o 
 -12   4   6     1418.56     1322.98     54.92 o 
 -11   4   6       14.36        7.04      5.48 o 
 -10   4   6       33.37       48.04     10.91 o 
  -9   4   6       46.54       65.06      6.00 o 
  -8   4   6      115.67      133.65      7.72 o 
  -7   4   6       55.54       69.50      3.28 o 
  -6   4   6       76.19       77.71      4.50 o 
  -5   4   6      417.05      505.97      8.84 o 
  -4   4   6       32.55       47.82      2.88 o 
  -3   4   6      185.91      198.08      4.90 o 
  -2   4   6        8.32        5.97      1.35 o 
  -1   4   6      714.91      744.55     11.18 o 
   0   4   6      208.10      247.99      5.40 o 
   1   4   6      234.30      279.41      6.04 o 
   2   4   6       45.33       54.18      3.49 o 
   3   4   6     2008.01     2282.13     34.08 o 
   4   4   6      271.29      247.28      9.62 o 
   5   4   6      959.82     1067.45     38.37 o 
   6   4   6      448.21      461.09     19.24 o 
   7   4   6      149.49      168.71     13.03 o 
   8   4   6       56.84       86.82     12.67 o 
   9   4   6      994.34     1063.98     37.32 o 
  10   4   6       62.96       71.70     16.19 o 
  11   4   6       59.52       51.74      8.80 o 
  12   4   6        0.43        7.60      6.09 o 
  13   4   6       95.25      100.91     11.67 o 
  14   4   6       17.14        2.31      6.09 o 
  15   4   6      212.51      184.47     16.23 o 
 -18   5   6       25.50       44.52      9.92 o 
 -17   5   6      147.72      148.57     14.44 o 
 -16   5   6      130.45      111.47     14.08 o 
 -15   5   6      240.30      294.23     26.40 o 
 -14   5   6       94.84      108.43     16.19 o 
 -13   5   6        2.85       -0.06      5.41 o 
 -12   5   6       77.99       76.64      9.92 o 
 -11   5   6       16.78       14.43      7.39 o 
 -10   5   6        0.46        2.37      4.56 o 
  -9   5   6      885.15      822.70     28.56 o 
  -8   5   6       83.73       88.49      7.46 o 
  -7   5   6       96.81      115.92      8.24 o 
  -6   5   6        2.96       -2.37      2.37 o 
  -5   5   6       53.82       61.42      4.91 o 
  -4   5   6      127.82      131.68      5.66 o 
  -3   5   6      339.48      402.99     10.08 o 
  -2   5   6      316.62      335.18      8.24 o 
  -1   5   6      721.07      805.33     13.57 o 
   0   5   6      860.42      920.91     15.32 o 
   1   5   6      204.98      213.40      8.27 o 
   2   5   6        0.12        0.70      2.25 o 
   3   5   6      117.86      125.26      7.72 o 
   4   5   6      618.22      705.41     21.26 o 
   5   5   6        4.35        5.09      4.21 o 
   6   5   6      468.12      455.42     27.81 o 
   7   5   6      278.63      328.95     17.23 o 
   8   5   6      109.92      131.04     11.82 o 
   9   5   6      231.04      221.11     14.89 o 
  10   5   6       61.46       58.59      9.12 o 
  11   5   6      116.12      132.12     13.02 o 
  12   5   6       67.44       70.78     10.49 o 
  13   5   6        7.52        4.01      6.41 o 
  14   5   6        1.65        4.59      8.10 o 
 -17   6   6       37.32       24.37      8.20 o 
 -16   6   6       52.19       46.03      9.46 o 
 -15   6   6       59.47       52.61     20.77 o 
 -14   6   6        1.00       -2.82      6.34 o 
 -13   6   6      120.27      118.79     18.66 o 
 -12   6   6      164.18      152.99     13.87 o 
 -11   6   6      254.99      275.50     16.91 o 
 -10   6   6       42.31       40.76      7.78 o 
  -9   6   6       16.22       31.81     10.21 o 
  -8   6   6        0.44        3.89      5.28 o 
  -7   6   6        1.43        5.01      4.21 o 
  -6   6   6        7.65       13.03      4.35 o 
  -5   6   6       15.88       13.34      4.90 o 
  -4   6   6        0.29       -0.42      1.76 o 
  -3   6   6      251.19      300.81     14.18 o 
  -2   6   6       32.51       44.59      6.25 o 
  -1   6   6      650.63      671.62     18.73 o 
   0   6   6      240.44      256.57     14.84 o 
   1   6   6       14.84       16.90      5.97 o 
   2   6   6       89.50       94.99     15.14 o 
   3   6   6       56.83       60.71      7.29 o 
   4   6   6        3.42       -1.04      3.18 o 
   5   6   6      509.07      480.66     21.45 o 
   6   6   6      119.17       78.60      9.81 o 
   7   6   6      104.92      137.27     12.42 o 
   8   6   6        8.43        4.30      4.71 o 
   9   6   6       54.08       63.24      9.81 o 
  10   6   6      165.53      190.87     15.54 o 
  11   6   6        2.93       -1.92      5.21 o 
  12   6   6      343.41      398.19     50.34 o 
  13   6   6       73.85       82.92     11.82 o 
 -15   7   6      107.42      107.02     18.31 o 
 -14   7   6       66.15       49.29     13.38 o 
 -13   7   6       15.69       17.32      7.55 o 
 -12   7   6       31.14       44.04      9.30 o 
 -11   7   6        2.86       -3.99      4.41 o 
 -10   7   6       50.98       65.12      9.98 o 
  -9   7   6      581.79      569.56     42.25 o 
  -8   7   6        0.57        1.52      4.56 o 
  -7   7   6        8.09        8.35      5.21 o 
  -6   7   6       16.13       31.09      6.76 o 
  -5   7   6       37.36       34.50      7.03 o 
  -4   7   6       27.08       29.32      6.38 o 
  -3   7   6      313.31      338.51     36.61 o 
  -2   7   6      111.37      115.47     16.90 o 
  -1   7   6      459.76      511.66     23.38 o 
   0   7   6      379.47      366.66     19.62 o 
   1   7   6        0.47       -0.70      4.40 o 
   2   7   6        0.43        5.43      5.07 o 
   3   7   6        2.39        1.15      4.71 o 
   4   7   6      215.35      172.36     14.79 o 
   5   7   6       25.50       43.86      8.42 o 
   6   7   6      162.72      143.86     13.41 o 
   7   7   6       17.75        7.07      5.58 o 
   8   7   6        3.76        0.35      4.98 o 
   9   7   6       96.06      109.51     12.63 o 
  10   7   6        0.08        1.18      5.21 o 
  11   7   6        0.82        0.84      5.86 o 
 -12   8   6      235.94      213.71     42.60 o 
 -11   8   6        1.67        6.49      6.15 o 
 -10   8   6       29.25       44.82      9.98 o 
  -9   8   6        0.30       -1.01      5.33 o 
  -8   8   6        0.00        0.26      5.21 o 
  -7   8   6        1.84        3.43      4.97 o 
  -6   8   6        8.92        5.18      5.41 o 
  -5   8   6        7.25        8.45      9.15 o 
  -4   8   6       71.81       69.70     16.19 o 
  -3   8   6      125.84       95.76     17.60 o 
  -2   8   6       80.66       54.21     14.08 o 
  -1   8   6      163.12      130.26     19.01 o 
   0   8   6       26.57       35.62     12.67 o 
   1   8   6        0.05        1.16      5.58 o 
   2   8   6       31.24       25.53      7.70 o 
   3   8   6      193.38      174.30     15.13 o 
   4   8   6        5.79        9.86      6.47 o 
   5   8   6       37.84       25.70      7.97 o 
   6   8   6       78.96       63.85     10.70 o 
   7   8   6      107.49       86.35     11.82 o 
   8   8   6       55.21       43.44      9.70 o 
  -6   9   6        1.13       15.49     12.67 o 
  -5   9   6       15.78        9.15     10.56 o 
  -4   9   6        0.31       -2.82      9.15 o 
  -3   9   6       76.65       67.59     16.90 o 
  -2   9   6        1.34        8.45     11.27 o 
  -1   9   6      421.48      382.32     33.80 o 
   0   9   6       54.43       38.72     14.08 o 
   1   9   6       72.48       89.72     14.08 o 
   2   9   6        1.59       -0.70      5.97 o 
 -21   1   7        0.94       -2.86      3.76 o 
 -20   1   7        0.00       -0.59      3.90 o 
 -19   1   7        2.52        5.67      4.27 o 
 -18   1   7        1.11       -1.15      3.01 o 
 -17   1   7       19.11       10.09      3.84 o 
 -16   1   7       60.28       66.64      5.57 o 
 -15   1   7       38.19       45.93      4.27 o 
 -14   1   7        0.23       -0.87      2.14 o 
 -13   1   7       77.67       75.51      5.07 o 
 -12   1   7      102.35       92.41      4.38 o 
 -11   1   7       16.41        9.18      2.12 o 
 -10   1   7       55.63       50.34      2.74 o 
  -9   1   7       63.46       58.99      2.84 o 
  -8   1   7       17.09       17.92      1.80 o 
  -7   1   7       26.17       20.20      1.80 o 
  -6   1   7       44.33       45.31      2.17 o 
  -5   1   7        4.30        6.31      1.08 o 
  -4   1   7        0.98        0.05      0.65 o 
  -3   1   7        1.01       -0.31      0.69 o 
  -2   1   7       21.33       10.71      1.26 o 
  -1   1   7       16.57        8.10      1.17 o 
   0   1   7       16.30       12.26      1.79 o 
   1   1   7       69.10       50.16      2.93 o 
   2   1   7       15.82        9.48      1.56 o 
   3   1   7       26.76       30.06      2.39 o 
   4   1   7      112.95      104.95      5.25 o 
   5   1   7       49.51       48.06      2.60 o 
   6   1   7        0.85        0.60      1.25 o 
   7   1   7       30.52       37.37      2.46 o 
   8   1   7       19.00       20.77      2.91 o 
   9   1   7        4.90        6.15      2.66 o 
  10   1   7        0.00       -0.85      2.50 o 
  11   1   7        0.65        1.31      2.98 o 
  12   1   7        1.25       -1.60      3.10 o 
  13   1   7        0.17       -3.98      3.98 o 
  14   1   7        0.00        2.04      4.71 o 
  15   1   7        0.82        5.89      5.41 o 
  16   1   7        0.49        3.17      5.48 o 
  17   1   7        0.89       -2.46      5.48 o 
 -21   2   7        4.16        5.43      4.33 o 
 -20   2   7        2.10        2.01      4.03 o 
 -19   2   7       20.27       20.06      4.86 o 
 -18   2   7        9.90        7.82      4.04 o 
 -17   2   7        0.25        0.18      3.48 o 
 -16   2   7       18.80       14.94      3.94 o 
 -15   2   7       62.77       65.32      5.69 o 
 -14   2   7       26.43       24.66      4.29 o 
 -13   2   7        8.35       11.21      2.74 o 
 -12   2   7      133.98      144.49      7.61 o 
 -11   2   7      220.51      223.38      9.45 o 
 -10   2   7       64.89       61.05      4.00 o 
  -9   2   7        2.00        1.85      1.47 o 
  -8   2   7       55.48       46.86      2.15 o 
  -7   2   7       15.74       16.12      1.59 o 
  -6   2   7        0.78        2.63      1.04 o 
  -5   2   7        4.47        6.14      1.11 o 
  -4   2   7       39.31       34.18      2.21 o 
  -3   2   7       25.29       15.42      1.23 o 
  -2   2   7       14.46       10.77      1.56 o 
  -1   2   7      216.49      168.50      9.29 o 
   0   2   7      205.97      138.82      7.71 o 
   1   2   7        8.71        3.87      1.06 o 
   2   2   7      170.40      152.71     10.06 o 
   3   2   7      235.27      215.33      8.52 o 
   4   2   7       33.92       25.10      2.12 o 
   5   2   7        8.52       10.40      1.88 o 
   6   2   7       28.15       27.04      2.62 o 
   7   2   7        0.60       -0.38      1.71 o 
   8   2   7       28.35       28.76      3.27 o 
   9   2   7       15.05       14.85      3.38 o 
  10   2   7        1.07       -1.59      2.86 o 
  11   2   7       17.73       19.07      4.02 o 
  12   2   7       17.39       22.45      4.29 o 
  13   2   7        0.02       -2.62      3.05 o 
  14   2   7        2.54        7.90      3.90 o 
  15   2   7        2.43        5.83      5.07 o 
  16   2   7        1.23        2.89      4.90 o 
 -20   3   7        6.82        4.50      7.70 o 
 -19   3   7        1.98        5.77      7.42 o 
 -18   3   7        0.31        1.44      2.60 o 
 -17   3   7       19.20       30.14      3.73 o 
 -16   3   7       60.53       69.43      7.37 o 
 -15   3   7       57.71       64.08     12.45 o 
 -14   3   7       13.76        8.66      2.95 o 
 -13   3   7       43.25       42.07      6.27 o 
 -12   3   7      135.56      144.79     18.53 o 
 -11   3   7       76.28       85.78      7.72 o 
 -10   3   7        1.83        0.80      2.71 o 
  -9   3   7       27.09       13.94      2.98 o 
  -8   3   7       29.23       21.44      2.89 o 
  -7   3   7       12.30        8.82      2.02 o 
  -6   3   7        0.01       -1.14      1.14 o 
  -5   3   7        0.15        2.21      1.21 o 
  -4   3   7       11.58       16.29      2.00 o 
  -3   3   7       79.33       68.70      5.11 o 
  -2   3   7      155.16      121.56      7.22 o 
  -1   3   7       83.68       56.78      3.01 o 
   0   3   7        1.80        0.31      0.86 o 
   1   3   7      145.09      128.63      7.41 o 
   2   3   7       81.51       63.19      2.99 o 
   3   3   7       23.38       25.01      2.25 o 
   4   3   7       26.33       22.60      2.56 o 
   5   3   7       84.08       82.77      4.94 o 
   6   3   7       68.56       67.44      4.98 o 
   7   3   7       23.96       20.66      3.80 o 
   8   3   7        1.53        1.81      3.54 o 
   9   3   7       74.58       80.59      7.05 o 
  10   3   7      119.58      106.47      8.32 o 
  11   3   7       98.15       86.87     13.34 o 
  12   3   7        9.97       10.69      4.79 o 
  13   3   7        9.24       10.96      4.62 o 
  14   3   7       36.93       34.56      6.48 o 
  15   3   7       24.18       20.71      6.11 o 
  16   3   7        5.60        2.19      5.09 o 
 -19   4   7       21.44       39.57     11.27 o 
 -18   4   7        0.28        0.41      5.73 o 
 -17   4   7       14.14        8.76      6.71 o 
 -16   4   7       31.12       26.66     10.21 o 
 -15   4   7       19.85       13.43     11.97 o 
 -14   4   7        0.09        4.79      4.69 o 
 -13   4   7       24.88       20.86      7.21 o 
 -12   4   7       25.65       31.71      7.47 o 
 -11   4   7       61.33       41.15      7.92 o 
 -10   4   7       64.60       59.75      8.42 o 
  -9   4   7       51.22       47.28      5.99 o 
  -8   4   7       11.68       10.85      3.41 o 
  -7   4   7       23.67       18.48      4.07 o 
  -6   4   7      121.27      105.14      8.74 o 
  -5   4   7      143.92      125.49      7.48 o 
  -4   4   7       30.12       33.95      2.72 o 
  -3   4   7        5.78        2.77      1.31 o 
  -2   4   7       45.23       36.51      4.62 o 
  -1   4   7       55.27       42.16      3.21 o 
   0   4   7       32.32       31.29      2.15 o 
   1   4   7        4.90        6.36      1.94 o 
   2   4   7       16.87       17.77      2.99 o 
   3   4   7       63.75       64.67      7.78 o 
   4   4   7       76.09       76.82      8.11 o 
   5   4   7       77.73       57.96      7.27 o 
   6   4   7       15.92       13.78      5.07 o 
   7   4   7        4.19        5.48      4.71 o 
   8   4   7       14.03       23.86      6.60 o 
   9   4   7       27.83       23.56      6.69 o 
  10   4   7       13.03        7.41      5.58 o 
  11   4   7        1.48        0.96      4.89 o 
  12   4   7        3.88       -1.11      5.07 o 
  13   4   7       11.46        8.45      9.51 o 
  14   4   7        7.34       -1.23      5.73 o 
  15   4   7        0.15       -4.22      6.07 o 
 -18   5   7       11.81       18.53      7.78 o 
 -17   5   7       32.72       41.38     15.49 o 
 -16   5   7       37.43       47.55      9.20 o 
 -15   5   7       20.09       15.27      6.41 o 
 -14   5   7        0.95       -3.66      4.69 o 
 -13   5   7       18.45       10.07      6.38 o 
 -12   5   7      107.86      100.72     19.71 o 
 -11   5   7       98.53       97.20     10.65 o 
 -10   5   7       33.54       35.57      8.45 o 
  -9   5   7        6.59        8.27      4.90 o 
  -8   5   7      163.20      139.87     11.16 o 
  -7   5   7      163.56      178.98      9.97 o 
  -6   5   7       12.26       15.21      4.01 o 
  -5   5   7      105.11      104.56     13.86 o 
  -4   5   7      319.53      316.43     18.60 o 
  -3   5   7      156.43      160.23      7.40 o 
  -2   5   7        8.11        8.69      2.86 o 
  -1   5   7       20.79       19.12      2.67 o 
   0   5   7       42.32       55.50      6.00 o 
   1   5   7       19.77       22.59      3.62 o 
   2   5   7       11.01       18.33      4.43 o 
   3   5   7        5.91        6.24      3.47 o 
   4   5   7        0.81        6.19      4.56 o 
   5   5   7       22.03       25.18      6.25 o 
   6   5   7       62.48       65.58      8.62 o 
   7   5   7       40.35       48.23      7.94 o 
   8   5   7        0.16        4.93      7.04 o 
   9   5   7       77.89       85.67     10.82 o 
  10   5   7      152.84      157.70     13.52 o 
  11   5   7       61.02       55.17      9.47 o 
  12   5   7        5.62        4.96      6.09 o 
  13   5   7       19.91       21.34      7.94 o 
  14   5   7       25.11       25.02      8.96 o 
 -17   6   7        5.85        9.47      7.21 o 
 -16   6   7       62.91       53.86      9.96 o 
 -15   6   7       85.77       89.42     16.19 o 
 -14   6   7       25.27       29.25      8.96 o 
 -13   6   7        1.13        1.01      6.09 o 
 -12   6   7       53.79       35.00      8.45 o 
 -11   6   7       94.98       80.98     10.42 o 
 -10   6   7      167.29      172.67     46.12 o 
  -9   6   7       54.46       67.75      8.96 o 
  -8   6   7        1.40        2.78      4.16 o 
  -7   6   7       91.39       70.34      9.15 o 
  -6   6   7      239.46      200.87     12.85 o 
  -5   6   7      143.83      139.17     10.42 o 
  -4   6   7        1.59        2.60      3.89 o 
  -3   6   7       49.67       45.56      4.22 o 
  -2   6   7      105.38       91.53     14.79 o 
  -1   6   7       11.63       10.56      5.48 o 
   0   6   7        1.29       -0.09      3.71 o 
   1   6   7       16.95       16.19      5.91 o 
   2   6   7       39.00       37.71      7.61 o 
   3   6   7       35.20       40.40      7.70 o 
   4   6   7       31.69       32.32      7.42 o 
   5   6   7       15.44       24.37      6.92 o 
   6   6   7        1.33        4.79      4.69 o 
   7   6   7        4.11        0.00      4.69 o 
   8   6   7        7.66       12.94      6.41 o 
   9   6   7        3.90        2.91      5.58 o 
  10   6   7        5.02       10.56      6.47 o 
  11   6   7        0.96        0.43      5.71 o 
  12   6   7        0.52        0.86      5.71 o 
 -14   7   7        6.23        2.31      6.61 o 
 -13   7   7       53.16       62.70     10.66 o 
 -12   7   7       70.22       74.67     10.94 o 
 -11   7   7       22.64       19.48      7.42 o 
 -10   7   7        0.45       -1.34      5.41 o 
  -9   7   7       11.81       14.86      6.50 o 
  -8   7   7       70.59       81.40     20.42 o 
  -7   7   7       50.84       48.30      8.29 o 
  -6   7   7        7.86       11.01      5.21 o 
  -5   7   7       26.57       25.06      6.25 o 
  -4   7   7      145.17      128.14     19.01 o 
  -3   7   7      150.82      192.22     21.83 o 
  -2   7   7       49.29       60.55     14.08 o 
  -1   7   7        0.00        9.86      8.45 o 
   0   7   7       53.60       71.34     10.12 o 
   1   7   7       71.46      100.63     11.42 o 
   2   7   7       34.69       48.67     11.97 o 
   3   7   7        1.52        3.08      4.71 o 
   4   7   7        8.73       18.31      6.60 o 
   5   7   7       21.41       27.79      7.92 o 
   6   7   7       16.62       22.07      7.10 o 
   7   7   7        2.05        1.91      5.21 o 
   8   7   7        3.89        0.35      5.48 o 
   9   7   7       22.63       29.10      8.20 o 
  10   7   7       34.78       37.09     17.60 o 
 -11   8   7       56.40       78.86     12.11 o 
 -10   8   7       47.96       48.67     10.14 o 
  -9   8   7       22.92       25.60     13.03 o 
  -8   8   7        0.12       -3.08      4.80 o 
  -7   8   7       11.82       14.79     11.27 o 
  -6   8   7       32.47       37.32     14.08 o 
  -5   8   7       33.43       38.02     14.08 o 
  -4   8   7       10.79       11.97      9.86 o 
  -3   8   7        0.17        4.22      8.45 o 
  -2   8   7        1.84        3.52      7.74 o 
  -1   8   7       14.38       18.31      9.86 o 
   0   8   7       15.78       20.24      7.70 o 
   1   8   7        3.58        8.19      7.04 o 
   2   8   7       21.17       28.10      9.51 o 
   3   8   7       50.92       55.49      9.92 o 
   4   8   7       47.00       38.00     10.21 o 
   5   8   7       18.51        8.92      6.60 o 
   6   8   7        0.06        3.86      6.09 o 
   7   8   7       12.89       15.14      7.47 o 
  -5   9   7        1.06        0.70      8.45 o 
  -4   9   7       26.79       22.53     12.67 o 
  -3   9   7       63.29       51.40     16.19 o 
  -2   9   7       51.13       57.03     16.19 o 
  -1   9   7        7.38       13.38     11.27 o 
   0   9   7        4.97       16.90     10.56 o 
   1   9   7       53.23       44.36     14.79 o 
 -21   0   8      279.02      299.49     18.74 o 
 -20   0   8        7.08       -0.76      5.73 o 
 -19   0   8       44.21       34.97      9.86 o 
 -18   0   8        0.21        5.08      7.39 o 
 -17   0   8       48.47      109.13     11.62 o 
 -16   0   8       75.96       84.83      8.00 o 
 -15   0   8      546.15      463.75     14.65 o 
 -14   0   8     1575.84     1642.49     31.95 o 
 -13   0   8     4080.95     4263.42     62.69 o 
 -12   0   8      585.66      589.35     13.81 o 
 -11   0   8     3644.42     3763.26     52.13 o 
 -10   0   8      174.10      176.35      6.76 o 
  -9   0   8     1018.66     1079.11     17.13 o 
  -8   0   8     1068.05     1249.21     20.46 o 
  -7   0   8       12.28        1.99      1.44 o 
  -6   0   8     1137.67     1208.83     17.79 o 
  -5   0   8     1044.10     1338.72     22.94 o 
  -4   0   8      605.14      777.92     15.10 o 
  -3   0   8     2358.87     3315.07     49.43 o 
  -2   0   8      688.45      786.73     16.68 o 
  -1   0   8     9827.12    10869.22    165.75 o 
   0   0   8       26.28       20.90      3.15 o 
   1   0   8     1065.44     1134.25     23.17 o 
   2   0   8     7333.83     8735.77    132.69 o 
   3   0   8     4738.87     5320.39     83.27 o 
   4   0   8      890.59      825.35     18.79 o 
   5   0   8      189.72      162.62      6.63 o 
   6   0   8     1351.48     1427.20     29.79 o 
   7   0   8     1082.18     1087.17     22.75 o 
   8   0   8      556.96      492.65     16.04 o 
   9   0   8        1.07        1.41      5.63 o 
  10   0   8      261.71      226.72     16.90 o 
  11   0   8       11.69       10.56      7.04 o 
  12   0   8      507.99      522.43     28.16 o 
  13   0   8      398.41      452.02     26.05 o 
  14   0   8      151.24      137.30     16.19 o 
  15   0   8      128.69      147.15     16.19 o 
  16   0   8      161.16      192.92     19.01 o 
 -21   1   8      108.24      104.20      8.48 o 
 -20   1   8      156.77      192.75     10.68 o 
 -19   1   8       25.09        9.14      4.41 o 
 -18   1   8      115.16      104.57      7.78 o 
 -17   1   8       17.19       17.76      4.25 o 
 -16   1   8      136.23      157.73      7.86 o 
 -15   1   8        1.74       -1.22      2.70 o 
 -14   1   8      897.65      886.09     15.17 o 
 -13   1   8      593.63      532.05     10.17 o 
 -12   1   8      518.17      476.33      8.78 o 
 -11   1   8       52.72       52.44      2.91 o 
 -10   1   8     2311.85     2358.01     23.54 o 
  -9   1   8        3.75        5.04      1.41 o 
  -8   1   8      887.33      951.19     12.45 o 
  -7   1   8     1325.13     1479.22     15.56 o 
  -6   1   8      659.25      883.99     11.35 o 
  -5   1   8     1484.73     1764.89     18.45 o 
  -4   1   8      537.88      645.63      8.61 o 
  -3   1   8     8281.59     9779.74     90.33 o 
  -2   1   8      140.08      161.11      3.90 o 
  -1   1   8      111.05      134.80      4.27 o 
   0   1   8     1074.48     1212.58     18.27 o 
   1   1   8     2248.67     2274.09     27.99 o 
   2   1   8      919.28     1135.55     16.24 o 
   3   1   8       47.82       49.27      2.95 o 
   4   1   8     1557.52     1689.11     21.18 o 
   5   1   8      820.43      844.23     14.59 o 
   6   1   8      898.84      871.02     16.01 o 
   7   1   8        0.58       -1.61      1.61 o 
   8   1   8     1749.56     1688.02     27.00 o 
   9   1   8     3908.19     3749.06     59.38 o 
  10   1   8      532.69      599.44     16.23 o 
  11   1   8      188.73      192.58     11.19 o 
  12   1   8      119.42      109.83      9.20 o 
  13   1   8        2.93        8.25      5.21 o 
  14   1   8      722.35      761.60     25.11 o 
  15   1   8        1.16       -1.31      5.28 o 
  16   1   8       39.55       36.07      8.10 o 
 -21   2   8      336.99      311.48     12.64 o 
 -20   2   8       83.06       58.15      8.54 o 
 -19   2   8        0.29        4.00      3.94 o 
 -18   2   8       46.63       76.09      6.76 o 
 -17   2   8       17.00       10.35      4.05 o 
 -16   2   8       44.64       42.56      5.33 o 
 -15   2   8      206.56      203.20      9.21 o 
 -14   2   8     1634.04     1606.48     29.84 o 
 -13   2   8     2856.38     2893.60     39.22 o 
 -12   2   8      452.34      452.79      9.65 o 
 -11   2   8     1522.83     1603.96     20.15 o 
 -10   2   8      824.85      784.61     11.29 o 
  -9   2   8       20.32       17.15      1.84 o 
  -8   2   8       50.40       31.49      2.48 o 
  -7   2   8     1610.21     1809.95     20.22 o 
  -6   2   8     1599.96     1620.51     18.29 o 
  -5   2   8     1059.72     1083.20     13.26 o 
  -4   2   8        0.95        0.28      1.20 o 
  -3   2   8     3182.56     3940.09     40.12 o 
  -2   2   8     2795.26     3176.04     35.29 o 
  -1   2   8      407.20      401.59      7.02 o 
   0   2   8      516.17      507.16      8.98 o 
   1   2   8     4711.75     5501.15     61.40 o 
   2   2   8     1291.61     1590.77     21.07 o 
   3   2   8     2752.30     3115.19     37.24 o 
   4   2   8      212.22      194.66      5.56 o 
   5   2   8       78.53       90.41      4.15 o 
   6   2   8      750.86      808.01     14.25 o 
   7   2   8      547.15      536.08     11.65 o 
   8   2   8      993.06      906.47     16.80 o 
   9   2   8      247.97      241.24      9.43 o 
  10   2   8        7.83        5.44      4.53 o 
  11   2   8       82.94       94.63      6.61 o 
  12   2   8      225.07      236.27     10.02 o 
  13   2   8      183.89      220.30     12.18 o 
  14   2   8       52.89       48.79      7.27 o 
  15   2   8      260.77      287.63     14.03 o 
  16   2   8       13.40        4.83      5.07 o 
 -20   3   8      516.70      577.14     28.88 o 
 -19   3   8      316.65      271.94     20.16 o 
 -18   3   8       14.28       12.60      3.70 o 
 -17   3   8       26.57       29.47      4.26 o 
 -16   3   8       88.62       92.32      6.03 o 
 -15   3   8       52.19       46.86      4.68 o 
 -14   3   8      576.73      524.21     30.29 o 
 -13   3   8       15.55       19.45      3.14 o 
 -12   3   8     2203.76     2092.01     39.87 o 
 -11   3   8      192.35      196.88      7.52 o 
 -10   3   8       46.79       45.21      2.50 o 
  -9   3   8      102.59      114.62      4.40 o 
  -8   3   8     1530.25     1638.87     26.69 o 
  -7   3   8     1061.91     1126.54     19.80 o 
  -6   3   8      289.62      288.01      7.63 o 
  -5   3   8       12.55        1.70      1.45 o 
  -4   3   8     1712.93     2008.54     25.45 o 
  -3   3   8     2031.59     2226.48     24.39 o 
  -2   3   8      418.56      516.12      7.34 o 
  -1   3   8     1778.25     1967.32     23.09 o 
   0   3   8      735.97      820.63     12.20 o 
   1   3   8       26.69       32.62      2.55 o 
   2   3   8      934.17      966.70     15.89 o 
   3   3   8      585.06      668.68     13.15 o 
   4   3   8       35.94       51.21      4.28 o 
   5   3   8      612.57      697.49     15.89 o 
   6   3   8      516.84      538.47     16.56 o 
   7   3   8       45.36       36.74      5.20 o 
   8   3   8      811.90      858.64     22.69 o 
   9   3   8     2130.34     2228.32     53.63 o 
  10   3   8      796.17      792.46     22.53 o 
  11   3   8       12.14       10.71      4.68 o 
  12   3   8       35.02       21.39      5.58 o 
  13   3   8      167.25      173.97     11.28 o 
  14   3   8      154.39      179.67     11.77 o 
  15   3   8        0.81        1.12      6.90 o 
 -19   4   8        0.02        4.58      6.97 o 
 -18   4   8        0.01       -2.59      6.21 o 
 -17   4   8       41.58       39.95      9.20 o 
 -16   4   8       22.24       26.01      7.70 o 
 -15   4   8       41.08       40.38      8.46 o 
 -14   4   8      409.66      375.67     16.49 o 
 -13   4   8      979.69      996.39     35.18 o 
 -12   4   8      220.37      242.31     15.84 o 
 -11   4   8      798.99      773.70     28.47 o 
 -10   4   8       88.32      103.26     10.21 o 
  -9   4   8       53.36       61.68     13.03 o 
  -8   4   8       35.51       48.93      6.26 o 
  -7   4   8      323.28      335.75     13.75 o 
  -6   4   8      687.94      720.61     20.65 o 
  -5   4   8      891.76      921.53     19.41 o 
  -4   4   8      222.82      209.00      7.06 o 
  -3   4   8      751.37      860.82     15.99 o 
  -2   4   8      700.21      764.43     13.85 o 
  -1   4   8      218.74      205.93      6.77 o 
   0   4   8      371.53      360.33     17.93 o 
   1   4   8     1056.53     1168.05     34.18 o 
   2   4   8      433.99      441.43     42.95 o 
   3   4   8     1025.20     1088.30     32.58 o 
   4   4   8      229.96      264.64     13.87 o 
   5   4   8       12.12        4.62      4.16 o 
   6   4   8      461.02      444.07     19.44 o 
   7   4   8      482.80      477.86     30.28 o 
   8   4   8      829.61      818.11     58.79 o 
   9   4   8      149.85      121.95     11.83 o 
  10   4   8       59.56       86.51     10.49 o 
  11   4   8       56.60       71.06     14.08 o 
  12   4   8      304.48      346.40     33.80 o 
  13   4   8       51.74       54.94      9.98 o 
  14   4   8       21.78       30.15      8.85 o 
 -18   5   8       16.00       13.95      7.70 o 
 -17   5   8        7.31       11.74      8.10 o 
 -16   5   8      128.06      109.24     12.42 o 
 -15   5   8       77.52      104.01     17.95 o 
 -14   5   8        4.12       -3.20      5.41 o 
 -13   5   8       62.33       46.64      9.12 o 
 -12   5   8      239.90      213.09     15.22 o 
 -11   5   8       79.84       96.87     11.00 o 
 -10   5   8       95.79      105.96     14.08 o 
  -9   5   8      186.25      208.56     16.90 o 
  -8   5   8      182.39      201.94     12.64 o 
  -7   5   8      374.69      374.71     14.73 o 
  -6   5   8      116.76      110.98      8.09 o 
  -5   5   8       83.73       85.97      6.94 o 
  -4   5   8      285.05      307.66     13.67 o 
  -3   5   8     1509.76     1571.85     39.76 o 
  -2   5   8      417.48      473.14     29.57 o 
  -1   5   8      306.17      346.52     20.07 o 
   0   5   8      752.57      752.22     26.83 o 
   1   5   8      310.28      304.22     15.91 o 
   2   5   8      180.82      201.57     18.31 o 
   3   5   8        2.00       -2.39      3.52 o 
   4   5   8      434.84      486.17     20.94 o 
   5   5   8      114.80       94.93     10.91 o 
   6   5   8      324.89      351.76     26.05 o 
   7   5   8       68.53       78.48      9.63 o 
   8   5   8      393.76      352.53     18.78 o 
   9   5   8     1071.76     1033.90     35.66 o 
  10   5   8      114.39      129.79     13.20 o 
  11   5   8       74.96       93.53     13.38 o 
  12   5   8       33.09       41.98      9.47 o 
  13   5   8       11.31        9.29      7.27 o 
 -16   6   8       18.75        3.72      6.21 o 
 -15   6   8       44.90       52.95     10.80 o 
 -14   6   8       45.13       77.98     17.25 o 
 -13   6   8      262.02      295.68     18.94 o 
 -12   6   8        9.89        8.66      6.38 o 
 -11   6   8      847.61      854.93     31.95 o 
 -10   6   8      148.59      140.07     15.14 o 
  -9   6   8       38.19       28.10      8.80 o 
  -8   6   8      122.39      137.57     12.67 o 
  -7   6   8       12.46       17.22      5.41 o 
  -6   6   8      117.23      129.46     10.55 o 
  -5   6   8      182.86      194.54     11.98 o 
  -4   6   8      567.88      494.97     32.39 o 
  -3   6   8        9.72        4.22      7.04 o 
  -2   6   8       13.59        2.11      7.04 o 
  -1   6   8      484.22      452.73     21.34 o 
   0   6   8       21.63       27.39      7.21 o 
   1   6   8        0.06       -4.21      4.21 o 
   2   6   8      447.95      458.62     28.87 o 
   3   6   8      354.89      363.90     19.05 o 
   4   6   8       55.16       46.59      8.45 o 
   5   6   8       38.25       39.34     10.21 o 
   6   6   8      357.97      358.19     19.24 o 
   7   6   8      374.66      334.42     19.24 o 
   8   6   8      112.29      102.00     11.63 o 
   9   6   8       20.91       26.79     10.56 o 
  10   6   8      140.35      156.33     14.38 o 
  11   6   8        2.12       -0.31      5.58 o 
 -14   7   8        0.06       -1.79      5.97 o 
 -13   7   8       22.32       29.10      8.80 o 
 -12   7   8      348.27      375.65     21.48 o 
 -11   7   8       38.28       42.22      8.85 o 
 -10   7   8       11.44       17.41      7.10 o 
  -9   7   8       79.15       84.30     11.27 o 
  -8   7   8       50.35       53.79      8.59 o 
  -7   7   8       51.23       40.54      7.78 o 
  -6   7   8       10.57       13.38      9.15 o 
  -5   7   8        8.08       14.08      9.86 o 
  -4   7   8      123.02      126.74     18.31 o 
  -3   7   8      383.04      413.30     30.98 o 
  -2   7   8      328.77      321.06     27.46 o 
  -1   7   8      446.29      384.43     30.28 o 
   0   7   8      370.32      400.89     21.41 o 
   1   7   8      145.73      152.54     24.29 o 
   2   7   8       15.44       11.62      6.47 o 
   3   7   8       15.72       22.18      7.47 o 
   4   7   8      100.77      127.76     18.66 o 
   5   7   8       11.97        5.17      5.58 o 
   6   7   8        9.27        4.58      5.97 o 
   7   7   8        3.64       -2.88      8.80 o 
   8   7   8       80.95       77.72     11.32 o 
   9   7   8      349.61      318.88     20.25 o 
 -11   8   8      205.65      228.50     18.07 o 
 -10   8   8        0.41        7.20      7.74 o 
  -9   8   8       43.48       41.54     16.19 o 
  -8   8   8        0.74        6.34     10.56 o 
  -7   8   8       30.05       15.49     11.27 o 
  -6   8   8        4.27       -3.52      8.45 o 
  -5   8   8       65.11       59.85     15.49 o 
  -4   8   8      196.44      178.13     23.23 o 
  -3   8   8       20.77       19.71     11.27 o 
  -2   8   8        0.91        4.93      9.15 o 
  -1   8   8        4.33        1.41      7.74 o 
   0   8   8      113.24      155.60     21.83 o 
   1   8   8       96.64      102.96     14.43 o 
   2   8   8        0.01        2.14      6.21 o 
   3   8   8      181.11      175.73     16.13 o 
   4   8   8        0.93        6.26      7.04 o 
   5   8   8       22.69       21.83      8.20 o 
   6   8   8      129.33      141.07     15.13 o 
 -21   1   9        2.33       -1.39      4.59 o 
 -20   1   9        0.73        2.88      4.55 o 
 -19   1   9        1.27       -1.66      3.42 o 
 -18   1   9       12.04        4.16      3.75 o 
 -17   1   9       15.20       14.40      4.09 o 
 -16   1   9        6.68        4.82      3.66 o 
 -15   1   9        3.43        0.21      2.61 o 
 -14   1   9       38.07       35.88      3.68 o 
 -13   1   9       32.61       28.48      3.38 o 
 -12   1   9        3.51       -1.21      1.80 o 
 -11   1   9       28.31       27.51      2.42 o 
 -10   1   9       53.72       47.04      2.83 o 
  -9   1   9       10.19        7.88      1.55 o 
  -8   1   9       12.35        9.71      1.52 o 
  -7   1   9       62.14       58.52      2.75 o 
  -6   1   9       22.57       23.10      1.90 o 
  -5   1   9        4.41        4.73      1.15 o 
  -4   1   9        1.17        1.20      0.94 o 
  -3   1   9        0.03       -0.27      0.93 o 
  -2   1   9        9.44        7.51      1.36 o 
  -1   1   9       83.24       70.58      3.79 o 
   0   1   9      139.10      120.37      8.70 o 
   1   1   9       33.23       23.90      2.73 o 
   2   1   9       18.65       15.31      2.20 o 
   3   1   9      106.23      103.80      4.83 o 
   4   1   9       47.50       49.65      3.29 o 
   5   1   9        1.13        0.37      1.76 o 
   6   1   9       28.71       30.47      3.45 o 
   7   1   9        5.82        1.63      2.47 o 
   8   1   9        9.83        6.10      3.41 o 
   9   1   9       40.10       47.27      6.71 o 
  10   1   9       22.33       19.93      9.51 o 
  11   1   9        0.00        1.78      4.71 o 
  12   1   9        4.31        4.58      4.98 o 
  13   1   9        6.50        0.04      4.90 o 
  14   1   9        0.04        1.98      5.41 o 
  15   1   9        0.34       -0.26      5.41 o 
 -21   2   9        0.50       -2.48      4.17 o 
 -20   2   9        4.26        2.35      4.47 o 
 -19   2   9        2.02        4.59      4.22 o 
 -18   2   9        0.67        4.71      3.71 o 
 -17   2   9        7.06        1.69      3.67 o 
 -16   2   9       33.25       33.39      5.04 o 
 -15   2   9       40.92       37.23      5.03 o 
 -14   2   9        0.09        3.16      3.56 o 
 -13   2   9       72.95       74.81      4.83 o 
 -12   2   9      190.93      206.31      7.52 o 
 -11   2   9       63.61       57.28      3.76 o 
 -10   2   9        7.51        5.65      1.98 o 
  -9   2   9      147.78      128.34      6.70 o 
  -8   2   9       63.21       55.15      3.61 o 
  -7   2   9        0.17       -0.57      1.22 o 
  -6   2   9       10.19        6.80      1.51 o 
  -5   2   9        5.51        3.33      1.49 o 
  -4   2   9      101.41       71.27      3.20 o 
  -3   2   9       52.11       41.10      3.00 o 
  -2   2   9       20.67       13.00      1.66 o 
  -1   2   9      114.57       90.52      3.35 o 
   0   2   9       55.52       46.00      3.24 o 
   1   2   9        0.99        0.65      1.52 o 
   2   2   9       66.15       55.18      3.22 o 
   3   2   9       13.05        9.27      2.08 o 
   4   2   9       12.66        9.67      2.34 o 
   5   2   9       81.54       78.66      4.44 o 
   6   2   9       91.54       94.08      4.83 o 
   7   2   9       42.73       40.00      3.67 o 
   8   2   9        4.68        7.13      3.02 o 
   9   2   9        3.68        2.44      3.06 o 
  10   2   9       47.06       45.81      6.21 o 
  11   2   9       47.59       52.07      5.06 o 
  12   2   9       29.57       37.85      5.72 o 
  13   2   9        6.11       11.97      5.07 o 
  14   2   9        0.29       -0.33      4.56 o 
  15   2   9        2.08       -1.55      4.69 o 
 -20   3   9        5.84        0.15     12.32 o 
 -19   3   9        5.37        6.18      3.20 o 
 -18   3   9        9.18       11.57      3.75 o 
 -17   3   9        3.16        3.67      3.06 o 
 -16   3   9        0.00        0.14      2.98 o 
 -15   3   9        1.62        3.00      2.95 o 
 -14   3   9        7.34        9.11      3.13 o 
 -13   3   9       15.84       13.06      3.10 o 
 -12   3   9        3.72       -0.37      2.38 o 
 -11   3   9        0.38       -1.86      2.17 o 
 -10   3   9       25.17       24.58      3.30 o 
  -9   3   9       21.04       22.29      3.56 o 
  -8   3   9        0.35        1.14      1.51 o 
  -7   3   9       17.51       13.55      1.85 o 
  -6   3   9       50.04       54.18      2.77 o 
  -5   3   9       65.61       76.69      4.93 o 
  -4   3   9       61.28       70.12      4.28 o 
  -3   3   9        9.23        5.67      1.50 o 
  -2   3   9       44.28       45.10      2.48 o 
  -1   3   9      219.00      234.61     10.95 o 
   0   3   9      417.09      408.09     16.00 o 
   1   3   9      156.64      140.77      9.92 o 
   2   3   9        1.54        2.30      2.18 o 
   3   3   9       59.60       63.74      5.17 o 
   4   3   9       94.71      104.97      7.11 o 
   5   3   9       33.60       29.09      4.67 o 
   6   3   9       11.58       13.72      4.02 o 
   7   3   9       14.68       15.01      4.25 o 
   8   3   9       13.38       11.64      4.22 o 
   9   3   9       16.25       15.96      4.79 o 
  10   3   9        0.90        0.27      3.69 o 
  11   3   9        2.25        2.77      4.14 o 
  12   3   9        1.83        3.86      4.30 o 
  13   3   9        0.67        0.61      4.81 o 
  14   3   9       10.03       -3.25      6.41 o 
 -19   4   9        0.28        0.70      6.71 o 
 -18   4   9       17.53        7.34      6.76 o 
 -17   4   9       15.21       22.18      7.97 o 
 -16   4   9        4.73       13.50      7.21 o 
 -15   4   9        0.05       -1.97      4.85 o 
 -14   4   9       20.09       12.47      6.76 o 
 -13   4   9       36.06       45.65      8.92 o 
 -12   4   9       32.78       28.03     11.97 o 
 -11   4   9       32.15       22.53      6.71 o 
 -10   4   9        1.46       -3.83      3.89 o 
  -9   4   9        8.75        3.74      4.71 o 
  -8   4   9       36.87       21.38      5.41 o 
  -7   4   9       35.72       31.93      6.09 o 
  -6   4   9       34.03       37.41      5.17 o 
  -5   4   9       18.93       17.83      4.92 o 
  -4   4   9       21.09       14.93      4.04 o 
  -3   4   9        2.50        0.45      2.45 o 
  -2   4   9        9.31       12.67      7.04 o 
  -1   4   9       37.67       33.80      9.86 o 
   0   4   9       42.12       39.31      6.97 o 
   1   4   9       29.87       26.98      6.21 o 
   2   4   9        4.27        0.79      4.21 o 
   3   4   9       26.36       26.37      7.74 o 
   4   4   9       21.84       23.52      9.15 o 
   5   4   9        4.05        0.09      3.62 o 
   6   4   9      141.11      153.03     11.67 o 
   7   4   9      267.21      280.94     15.90 o 
   8   4   9      150.80      147.15     15.49 o 
   9   4   9        0.31        5.08      5.33 o 
  10   4   9      134.46      142.62     16.55 o 
  11   4   9      220.14      233.76     19.71 o 
  12   4   9      100.56       93.71     11.72 o 
  13   4   9       12.47       15.42      7.55 o 
 -18   5   9       27.17       24.12     10.21 o 
 -17   5   9        2.88        2.62      6.21 o 
 -16   5   9        4.43        0.28      4.69 o 
 -15   5   9       12.10        8.29      6.60 o 
 -14   5   9        7.81        3.60      6.09 o 
 -13   5   9        8.25        7.13      5.71 o 
 -12   5   9       17.94       19.86      6.90 o 
 -11   5   9        4.10        6.69      7.04 o 
 -10   5   9       16.05       15.21      8.45 o 
  -9   5   9      128.92      120.85     21.83 o 
  -8   5   9       53.11       64.63      7.03 o 
  -7   5   9        3.57        5.92      4.04 o 
  -6   5   9      187.43      161.94     10.42 o 
  -5   5   9      299.46      274.18     13.15 o 
  -4   5   9       90.98      118.29     16.19 o 
  -3   5   9       31.73       38.02     10.56 o 
  -2   5   9      243.26      211.23     20.42 o 
  -1   5   9      330.67      336.55     26.05 o 
   0   5   9      127.42      144.27     18.66 o 
   1   5   9       24.59       26.36      6.71 o 
   2   5   9        2.11        9.35      5.07 o 
   3   5   9       14.66        8.42      5.21 o 
   4   5   9       22.16       16.49      5.73 o 
   5   5   9       35.57       45.06      9.86 o 
   6   5   9       31.04       34.63      7.42 o 
   7   5   9       20.86       19.51      6.50 o 
   8   5   9        4.39        0.54      5.21 o 
   9   5   9        0.13       -1.54      5.63 o 
  10   5   9        0.02       -0.80      5.07 o 
  11   5   9        0.27       -0.47      5.73 o 
  12   5   9        0.02       -5.33      5.33 o 
 -16   6   9       22.84       21.47      7.47 o 
 -15   6   9        1.24        2.11      6.15 o 
 -14   6   9       17.05        4.15      6.90 o 
 -13   6   9       64.59       44.12      9.37 o 
 -12   6   9       50.94       54.62      9.98 o 
 -11   6   9       38.43       39.26      8.20 o 
 -10   6   9        4.90       17.34      6.38 o 
  -9   6   9       29.78       18.58      6.41 o 
  -8   6   9       62.87       52.86      8.08 o 
  -7   6   9      120.06      118.12     10.29 o 
  -6   6   9       50.38       47.88     12.67 o 
  -5   6   9        1.23        4.22      7.04 o 
  -4   6   9       10.95       10.56      7.74 o 
  -3   6   9       59.21       45.06     11.97 o 
  -2   6   9       47.09       49.99     12.67 o 
  -1   6   9        7.59       14.79      8.45 o 
   0   6   9        0.20        2.93      5.98 o 
   1   6   9        5.40        3.82      5.07 o 
   2   6   9        5.76        5.87      5.21 o 
   3   6   9       10.86       18.51      6.38 o 
   4   6   9        0.00       -1.45      4.71 o 
   5   6   9       13.63       13.97      6.41 o 
   6   6   9       74.66       73.22     10.31 o 
   7   6   9      115.29      131.39     13.20 o 
   8   6   9       56.35       70.12     10.65 o 
   9   6   9        0.38        1.88      5.73 o 
  10   6   9       49.62       54.86     10.31 o 
 -14   7   9       37.70       43.60     10.13 o 
 -13   7   9       18.85       12.76      7.24 o 
 -12   7   9        5.12        2.82      5.73 o 
 -11   7   9        6.55        2.53      5.86 o 
 -10   7   9       46.65       40.50      8.85 o 
  -9   7   9       79.78       86.37     15.84 o 
  -8   7   9       12.67       26.05     12.67 o 
  -7   7   9        7.43        0.00      7.74 o 
  -6   7   9       61.89       64.78     16.19 o 
  -5   7   9       86.47       81.67     16.19 o 
  -4   7   9       34.38       45.06     13.38 o 
  -3   7   9        3.20        5.63      8.45 o 
  -2   7   9       54.45       35.20     11.97 o 
  -1   7   9      127.70      118.29     19.01 o 
   0   7   9       95.02      107.02     18.31 o 
   1   7   9       26.83       39.97      8.96 o 
   2   7   9        0.16       -1.74      6.34 o 
   3   7   9       29.64       37.57      8.92 o 
   4   7   9       34.05       52.35      9.92 o 
   5   7   9       28.40       38.50      9.12 o 
   6   7   9        9.39       10.13      6.92 o 
   7   7   9        0.78        0.47      5.73 o 
   8   7   9        0.50        0.59      5.91 o 
 -10   8   9        0.85        1.41     10.56 o 
  -9   8   9       17.03       21.83     13.38 o 
  -8   8   9       14.40       20.42     12.67 o 
  -7   8   9        6.55       24.64     13.38 o 
  -6   8   9        6.04        9.86     10.56 o 
  -5   8   9        3.57        0.70      9.15 o 
  -4   8   9        0.46        9.86      9.86 o 
  -3   8   9       15.44       14.08     11.27 o 
  -2   8   9       73.53       95.76     17.60 o 
  -1   8   9       57.38       70.41     16.90 o 
   0   8   9        8.07       16.90     11.27 o 
   1   8   9        4.57        8.11      8.10 o 
   2   8   9       47.44       52.19     10.95 o 
   3   8   9       23.47       23.11      8.20 o 
   4   8   9        4.80       -0.88      5.91 o 
 -21   0  10       16.94        3.57      6.61 o 
 -20   0  10       61.44       77.64     11.16 o 
 -19   0  10        0.21        9.59      6.90 o 
 -18   0  10       35.10       30.72      6.60 o 
 -17   0  10      400.49      443.38     17.11 o 
 -16   0  10      102.62      107.41     11.19 o 
 -15   0  10       13.60       20.74      5.55 o 
 -14   0  10     2640.51     2571.63     50.51 o 
 -13   0  10     4299.15     4376.39     98.88 o 
 -12   0  10      354.55      384.28     11.19 o 
 -11   0  10      702.60      677.27     15.01 o 
 -10   0  10     1952.26     1964.07     27.85 o 
  -9   0  10     1465.41     1417.56     23.58 o 
  -8   0  10      487.90      459.01     10.61 o 
  -7   0  10        7.94        6.21      1.85 o 
  -6   0  10      124.47      159.45      5.54 o 
  -5   0  10       88.00      121.09      7.60 o 
  -4   0  10      503.70      482.08     11.74 o 
  -3   0  10       47.56      146.69      6.11 o 
  -2   0  10     2557.33     2960.96     50.92 o 
  -1   0  10       10.86       11.05      2.75 o 
   0   0  10      449.13      536.93     14.55 o 
   1   0  10       49.29       15.83      3.45 o 
   2   0  10     2704.54     2566.59     48.37 o 
   3   0  10        0.08       -0.28      2.96 o 
   4   0  10       22.73       23.04      6.85 o 
   5   0  10      262.75      289.63     15.50 o 
   6   0  10        3.27       -1.41      5.63 o 
   7   0  10        0.08        2.11      5.63 o 
   8   0  10        6.58        7.04      6.34 o 
   9   0  10       33.78       27.46      9.15 o 
  10   0  10      441.41      392.18     24.64 o 
  11   0  10       43.71       43.65     10.56 o 
  12   0  10      284.81      311.21     22.53 o 
  13   0  10      129.34      111.95     15.49 o 
  14   0  10       13.71       19.71      9.86 o 
 -21   1  10      348.79      408.13     15.22 o 
 -20   1  10      195.11      211.08     10.11 o 
 -19   1  10       11.37        7.50      4.15 o 
 -18   1  10      146.58      207.99      9.72 o 
 -17   1  10        1.53        2.56      3.45 o 
 -16   1  10       11.30        8.04      3.43 o 
 -15   1  10      295.07      316.88      9.79 o 
 -14   1  10      326.58      376.34      9.58 o 
 -13   1  10       12.06       10.45      2.76 o 
 -12   1  10       10.90        9.18      2.38 o 
 -11   1  10      631.55      626.18     10.42 o 
 -10   1  10     2175.74     2291.40     24.62 o 
  -9   1  10       88.66       95.71      3.66 o 
  -8   1  10       11.70        7.80      1.64 o 
  -7   1  10      855.02      978.97     12.94 o 
  -6   1  10     2170.92     2440.35     26.04 o 
  -5   1  10      729.82      795.18     10.78 o 
  -4   1  10        8.99       25.80      1.89 o 
  -3   1  10      363.07      403.03      6.85 o 
  -2   1  10       18.92       25.58      2.40 o 
  -1   1  10       59.03       99.08      4.19 o 
   0   1  10      373.20      374.71      8.27 o 
   1   1  10     1268.62     1275.52     20.47 o 
   2   1  10      342.42      377.97      8.39 o 
   3   1  10     1421.87     1433.65     20.57 o 
   4   1  10      231.94      196.03      6.63 o 
   5   1  10       71.20       57.84      4.99 o 
   6   1  10        8.67        8.28      2.71 o 
   7   1  10      259.08      256.61     12.92 o 
   8   1  10      155.63      113.74      9.20 o 
   9   1  10       16.10       10.46      8.10 o 
  10   1  10      393.95      352.15     15.91 o 
  11   1  10      124.47       89.53      9.12 o 
  12   1  10      151.47      147.52     20.77 o 
  13   1  10      182.74      199.57     13.13 o 
  14   1  10      189.90      170.34     12.42 o 
 -21   2  10      205.25      225.18     11.41 o 
 -20   2  10       40.99       24.02      7.32 o 
 -19   2  10      149.31      176.11      9.92 o 
 -18   2  10      172.11      187.87     10.00 o 
 -17   2  10      263.15      310.51     12.03 o 
 -16   2  10       75.59       99.36      8.05 o 
 -15   2  10       19.68       10.09      4.06 o 
 -14   2  10      933.70     1006.47     22.41 o 
 -13   2  10     4963.01     5044.51     59.14 o 
 -12   2  10      119.85      106.08      4.90 o 
 -11   2  10      202.38      201.73      6.74 o 
 -10   2  10      894.47      881.04     14.54 o 
  -9   2  10      398.37      463.94      9.16 o 
  -8   2  10     1030.05     1073.93     14.79 o 
  -7   2  10      658.08      638.98     10.52 o 
  -6   2  10       55.35       52.09      3.03 o 
  -5   2  10      214.69      245.06      6.09 o 
  -4   2  10      828.79      776.04     10.36 o 
  -3   2  10      613.77      508.99      8.53 o 
  -2   2  10       47.38       36.71      2.35 o 
  -1   2  10      177.64      198.66      5.01 o 
   0   2  10       20.80       29.63      3.06 o 
   1   2  10       28.72       19.41      2.69 o 
   2   2  10      270.98      197.45      6.66 o 
   3   2  10       43.26       56.30      5.30 o 
   4   2  10      260.30      299.70      8.40 o 
   5   2  10        0.44        2.21      2.56 o 
   6   2  10       21.92       14.22      3.00 o 
   7   2  10        1.80        7.37      3.02 o 
   8   2  10        3.79        2.11      2.81 o 
   9   2  10       14.87        4.69      3.19 o 
  10   2  10      171.97      167.79      9.51 o 
  11   2  10       27.70       20.82      4.99 o 
  12   2  10        0.09       -2.87      3.73 o 
  13   2  10        1.09        0.80      4.45 o 
  14   2  10       23.87       22.42      8.82 o 
 -20   3  10      107.13      136.67     16.13 o 
 -19   3  10      102.46      132.32      7.80 o 
 -18   3  10        3.05       11.78      4.07 o 
 -17   3  10        1.41        1.92      3.03 o 
 -16   3  10       88.93      134.44      7.57 o 
 -15   3  10      333.30      359.45     16.67 o 
 -14   3  10       26.70       46.10      4.75 o 
 -13   3  10        6.25        6.14      3.18 o 
 -12   3  10        0.09       -1.45      2.82 o 
 -11   3  10      283.08      286.08     10.24 o 
 -10   3  10      469.54      472.28     12.60 o 
  -9   3  10     1934.74     1923.70     34.18 o 
  -8   3  10       47.13       38.77      4.07 o 
  -7   3  10       81.40      107.98      8.31 o 
  -6   3  10     3228.09     3502.94     48.42 o 
  -5   3  10     1329.94     1351.39     23.40 o 
  -4   3  10        0.26        6.61      2.37 o 
  -3   3  10       43.24       81.54      7.52 o 
  -2   3  10        0.09        5.61      4.65 o 
  -1   3  10      197.91      198.36      8.75 o 
   0   3  10      566.87      647.09     17.29 o 
   1   3  10     1946.64     1952.42     33.17 o 
   2   3  10     1089.88     1140.12     31.30 o 
   3   3  10      179.54      148.56      8.33 o 
   4   3  10       39.13       34.99      5.92 o 
   5   3  10       62.52       64.03      6.25 o 
   6   3  10        0.28       -2.13      2.82 o 
   7   3  10      203.21      195.24     10.19 o 
   8   3  10      508.94      416.08     15.77 o 
   9   3  10      128.85      104.90      8.40 o 
  10   3  10       13.86       10.20      4.79 o 
  11   3  10       21.66       25.04      5.88 o 
  12   3  10      116.67      166.56     15.05 o 
  13   3  10      127.05      136.59     14.18 o 
 -19   4  10       96.71       92.06     15.14 o 
 -18   4  10       86.16      116.60     14.13 o 
 -17   4  10       86.60      108.34     13.19 o 
 -16   4  10       31.36       48.32      9.70 o 
 -15   4  10        4.48       -0.26      5.41 o 
 -14   4  10      426.76      414.52     21.95 o 
 -13   4  10     1869.78     1914.96     54.88 o 
 -12   4  10      188.63      215.71     16.90 o 
 -11   4  10       32.08       48.93      8.62 o 
 -10   4  10      967.48      959.10     32.18 o 
  -9   4  10       74.45       79.12      8.92 o 
  -8   4  10      287.09      329.11     16.23 o 
  -7   4  10      406.00      400.87     17.23 o 
  -6   4  10       49.02       60.27      7.27 o 
  -5   4  10       59.49       77.32     10.91 o 
  -4   4  10      582.85      614.67     33.80 o 
  -3   4  10      200.84      163.35     16.90 o 
  -2   4  10      112.85       78.15     12.67 o 
  -1   4  10      242.72      268.96     21.83 o 
   0   4  10      110.13      117.01     10.63 o 
   1   4  10       15.12       19.98      5.91 o 
   2   4  10       98.63      101.27      9.92 o 
   3   4  10       59.29       46.29      8.10 o 
   4   4  10       46.72       33.35      6.92 o 
   5   4  10        6.76        6.63      4.56 o 
   6   4  10        9.45        6.54      4.80 o 
   7   4  10       21.08       32.23     12.67 o 
   8   4  10       51.98       64.98     10.91 o 
   9   4  10        3.57       -2.36      4.34 o 
  10   4  10      126.21      149.79     13.67 o 
  11   4  10       80.62       63.98     10.14 o 
  12   4  10        7.42        4.78      6.23 o 
 -18   5  10       40.57       46.51     10.46 o 
 -17   5  10       62.12       64.39     11.19 o 
 -16   5  10      125.61      154.06     12.56 o 
 -15   5  10      171.97      188.95     16.41 o 
 -14   5  10       71.32       75.54     11.13 o 
 -13   5  10      140.55      137.64     13.33 o 
 -12   5  10      138.12      114.30     12.18 o 
 -11   5  10      364.96      366.94     19.11 o 
 -10   5  10      643.20      620.32     33.80 o 
  -9   5  10       40.24       36.86      7.42 o 
  -8   5  10       40.69       46.72      7.61 o 
  -7   5  10      127.63      142.30     10.65 o 
  -6   5  10      349.36      350.29     15.72 o 
  -5   5  10      327.01      292.90     23.94 o 
  -4   5  10        3.83        6.34      6.34 o 
  -3   5  10      171.41      175.32     19.01 o 
  -2   5  10       30.59       47.88     11.97 o 
  -1   5  10      125.10      116.17     16.19 o 
   0   5  10      108.12       95.07     14.08 o 
   1   5  10      389.77      374.48     19.05 o 
   2   5  10       11.90        6.69      4.98 o 
   3   5  10      422.88      396.42     19.62 o 
   4   5  10       23.63       16.90      6.47 o 
   5   5  10       33.65       40.48      7.94 o 
   6   5  10        0.59        1.52      4.71 o 
   7   5  10       45.28       33.67      7.78 o 
   8   5  10      189.53      168.28     14.38 o 
   9   5  10       22.75       23.33      7.61 o 
  10   5  10      110.25      123.84     12.85 o 
  11   5  10       94.54      108.27     12.85 o 
 -16   6  10       27.56       34.50     10.65 o 
 -15   6  10       30.65       45.15     10.31 o 
 -14   6  10      227.33      208.38     17.41 o 
 -13   6  10      418.44      412.54     22.32 o 
 -12   6  10        0.19        0.24      5.71 o 
 -11   6  10       57.55       55.84      9.63 o 
 -10   6  10      811.69      830.72     77.10 o 
  -9   6  10       99.15      153.08     20.42 o 
  -8   6  10       40.73       28.87     11.97 o 
  -7   6  10       16.02       12.67      9.15 o 
  -6   6  10       12.04        3.52      7.04 o 
  -5   6  10       20.57       16.90      9.15 o 
  -4   6  10      173.18      135.18     18.31 o 
  -3   6  10        2.29       -2.82      5.63 o 
  -2   6  10      203.09      227.42     23.94 o 
  -1   6  10       89.77       85.90     15.49 o 
   0   6  10       85.16       97.16     16.90 o 
   1   6  10        6.93        2.02      5.71 o 
   2   6  10      390.69      349.34     19.62 o 
   3   6  10       50.00       47.50      8.70 o 
   4   6  10        2.04        1.83      4.69 o 
   5   6  10        5.65       11.27      6.41 o 
   6   6  10       15.06       25.61      7.92 o 
   7   6  10        0.42        2.79      5.91 o 
   8   6  10        4.16        5.35      5.86 o 
   9   6  10       48.82       62.60     10.65 o 
 -13   7  10       28.72       26.34      8.59 o 
 -12   7  10      104.31      112.65     13.15 o 
 -11   7  10       58.27       36.06      8.85 o 
 -10   7  10      417.53      338.66     32.39 o 
  -9   7  10       65.81       50.69     16.19 o 
  -8   7  10        0.58        8.45      9.86 o 
  -7   7  10       81.06       73.22     16.19 o 
  -6   7  10      184.05      122.51     20.42 o 
  -5   7  10       84.89       59.85     14.79 o 
  -4   7  10        6.44        6.34      8.45 o 
  -3   7  10       78.05       83.79     16.19 o 
  -2   7  10       32.72       42.95     13.38 o 
  -1   7  10       71.79       80.27     16.90 o 
   0   7  10        1.27        1.41      7.74 o 
   1   7  10      230.74      201.68     16.67 o 
   2   7  10      106.48      126.69     13.91 o 
   3   7  10       89.67       99.51     12.67 o 
   4   7  10        9.74        2.82      5.97 o 
   5   7  10        8.27        3.52      7.04 o 
   6   7  10       12.72       17.99      7.61 o 
   7   7  10        1.60       -2.05      6.69 o 
  -9   8  10        0.45       -2.82      8.45 o 
  -8   8  10       25.32       14.08     11.97 o 
  -7   8  10       39.34       33.09     14.79 o 
  -6   8  10        2.44       -2.11      8.45 o 
  -5   8  10       19.35       16.19     11.97 o 
  -4   8  10       70.24       35.20     14.08 o 
  -3   8  10       46.27       40.13     14.08 o 
  -2   8  10       11.16        7.04      9.86 o 
  -1   8  10       12.84       13.38     10.56 o 
   0   8  10       32.19       20.42     11.97 o 
   1   8  10        0.13        4.22      9.15 o 
   2   8  10       23.37       24.28      9.20 o 
   3   8  10        3.49        9.15      6.97 o 
 -21   1  11        0.09        0.37      4.26 o 
 -20   1  11        0.00        8.08      4.49 o 
 -19   1  11        6.47        1.11      4.02 o 
 -18   1  11        2.23        4.21      3.93 o 
 -17   1  11        0.03       -0.79      3.10 o 
 -16   1  11       28.96       25.28      4.78 o 
 -15   1  11       64.16       58.11      5.09 o 
 -14   1  11       34.11       28.83      4.19 o 
 -13   1  11        4.80        3.09      2.42 o 
 -12   1  11      101.93       91.04      4.97 o 
 -11   1  11      143.97      136.92      8.78 o 
 -10   1  11       12.01        8.27      2.21 o 
  -9   1  11        6.29        5.57      1.96 o 
  -8   1  11       43.60       36.28      3.08 o 
  -7   1  11        2.64        0.66      1.37 o 
  -6   1  11       10.00       10.41      1.63 o 
  -5   1  11        8.53        9.30      1.61 o 
  -4   1  11        0.63       -0.14      1.16 o 
  -3   1  11       12.42        9.54      1.64 o 
  -2   1  11        3.94        4.47      1.54 o 
  -1   1  11        2.78        0.88      1.44 o 
   0   1  11        0.69        0.37      1.82 o 
   1   1  11        7.72        8.17      2.43 o 
   2   1  11       33.08       25.58      3.73 o 
   3   1  11       27.47       23.67      3.26 o 
   4   1  11        0.10       -1.21      2.10 o 
   5   1  11       33.17       33.05      4.37 o 
   6   1  11       47.71       51.77      7.06 o 
   7   1  11       18.60       17.46      4.79 o 
   8   1  11        1.39        0.71      3.96 o 
   9   1  11        2.16        1.85      4.71 o 
  10   1  11        1.85        4.56      5.21 o 
  11   1  11        1.69       -3.17      4.98 o 
  12   1  11        0.19        0.06      5.41 o 
  13   1  11        0.01        3.55      5.58 o 
 -20   2  11        0.01       -0.39      4.48 o 
 -19   2  11        0.22       -1.57      4.23 o 
 -18   2  11        0.05       -0.30      3.90 o 
 -17   2  11        8.68        3.64      3.96 o 
 -16   2  11       37.02       48.11      5.94 o 
 -15   2  11       43.36       55.24      7.52 o 
 -14   2  11        8.04        4.83      3.47 o 
 -13   2  11        7.18        2.51      2.48 o 
 -12   2  11       14.28       12.52      2.99 o 
 -11   2  11        0.00       -0.77      2.38 o 
 -10   2  11       24.27       36.35      3.52 o 
  -9   2  11       50.48       57.14      3.66 o 
  -8   2  11        5.59        6.36      2.02 o 
  -7   2  11        4.76        2.94      1.87 o 
  -6   2  11       40.24       38.99      3.13 o 
  -5   2  11       67.03       62.81      3.52 o 
  -4   2  11       94.72       91.10      5.87 o 
  -3   2  11       88.42       77.38      3.46 o 
  -2   2  11       20.51       13.43      2.32 o 
  -1   2  11       43.19       41.87      3.66 o 
   0   2  11      202.93      205.44      8.01 o 
   1   2  11      247.39      273.93     18.72 o 
   2   2  11       41.52       43.45      3.82 o 
   3   2  11       14.35       20.57      3.23 o 
   4   2  11       58.71       73.02      4.76 o 
   5   2  11       15.11       19.34      3.42 o 
   6   2  11        5.57        3.79      2.92 o 
   7   2  11       30.74       30.56      4.04 o 
   8   2  11        6.45        5.74      3.96 o 
   9   2  11        2.22        2.50      4.01 o 
  10   2  11        7.71       11.44      4.66 o 
  11   2  11        3.02        0.27      4.08 o 
  12   2  11        0.00       -0.81      4.33 o 
  13   2  11        0.44        0.90      4.60 o 
 -20   3  11        3.31       13.00      8.42 o 
 -19   3  11        0.00        0.00      3.53 o 
 -18   3  11        4.13        2.44      5.72 o 
 -17   3  11       44.01       51.69      5.74 o 
 -16   3  11      102.94      107.71      9.63 o 
 -15   3  11       73.51       83.15      7.22 o 
 -14   3  11       12.31       16.84      3.89 o 
 -13   3  11       58.45       62.89      9.92 o 
 -12   3  11      232.86      255.83     10.67 o 
 -11   3  11      177.35      193.39     20.52 o 
 -10   3  11       21.82       21.89      4.10 o 
  -9   3  11        7.69        1.23      2.68 o 
  -8   3  11       10.16        3.00      2.94 o 
  -7   3  11        0.03        0.88      2.13 o 
  -6   3  11       23.61       12.93      2.78 o 
  -5   3  11        1.33        0.60      1.89 o 
  -4   3  11       26.09       21.37      2.63 o 
  -3   3  11       78.06       80.08     10.58 o 
  -2   3  11       43.78       43.53      7.17 o 
  -1   3  11        0.26        0.00      1.87 o 
   0   3  11        8.84        3.15      4.71 o 
   1   3  11        0.34       -3.38      3.71 o 
   2   3  11        1.58       -1.27      3.71 o 
   3   3  11       59.93       45.99     14.08 o 
   4   3  11       37.28       34.10      6.60 o 
   5   3  11        0.00        0.28      3.05 o 
   6   3  11       40.25       34.09      6.54 o 
   7   3  11      126.94      121.84      8.80 o 
   8   3  11      125.34      125.98     12.60 o 
   9   3  11       35.14       43.27      6.46 o 
  10   3  11        0.01       -4.13      5.58 o 
  11   3  11       30.66       37.46     13.38 o 
  12   3  11       39.81       42.73      9.77 o 
 -19   4  11       24.33       21.51      8.92 o 
 -18   4  11        5.11        7.39      7.97 o 
 -17   4  11        0.07        2.82      6.47 o 
 -16   4  11        2.61        2.55      5.14 o 
 -15   4  11       17.50       16.04      6.34 o 
 -14   4  11       34.34       33.25     15.84 o 
 -13   4  11       26.35       33.44      8.42 o 
 -12   4  11        0.01        1.12      7.39 o 
 -11   4  11        7.49        2.75      8.45 o 
 -10   4  11        8.57       11.94      5.91 o 
  -9   4  11        4.35        5.19      4.71 o 
  -8   4  11       44.64       51.38     12.32 o 
  -7   4  11       16.65       14.50      4.90 o 
  -6   4  11       14.59        9.47      4.40 o 
  -5   4  11      209.62      216.86     19.71 o 
  -4   4  11      287.60      266.14     21.83 o 
  -3   4  11      113.85       98.57     14.79 o 
  -2   4  11        0.13        0.00      6.34 o 
  -1   4  11      112.30       99.98     15.49 o 
   0   4  11      173.53      154.19     18.31 o 
   1   4  11      133.11      149.23     14.79 o 
   2   4  11       54.82       46.92      7.92 o 
   3   4  11        4.13        3.19      4.71 o 
   4   4  11        2.09        1.83      4.69 o 
   5   4  11       12.05       10.63      8.80 o 
   6   4  11       10.26       10.53      7.39 o 
   7   4  11        0.01       -4.22      4.22 o 
   8   4  11        1.23        1.88      4.80 o 
   9   4  11        2.77        2.90      5.43 o 
  10   4  11        4.36        0.21      7.04 o 
  11   4  11        3.15        4.77      5.97 o 
 -17   5  11       71.54       73.19     11.19 o 
 -16   5  11      126.64      113.07     11.14 o 
 -15   5  11       60.70       65.57     11.32 o 
 -14   5  11        1.60        7.82      6.60 o 
 -13   5  11       39.88       41.36      9.12 o 
 -12   5  11      171.71      158.45     13.83 o 
 -11   5  11      113.64       93.71     11.00 o 
 -10   5  11       44.63       56.25     10.21 o 
  -9   5  11        7.47       11.20      5.58 o 
  -8   5  11        5.82        1.91      4.21 o 
  -7   5  11       25.69       17.60      9.15 o 
  -6   5  11       28.02       34.50     10.56 o 
  -5   5  11        9.72        9.15      7.74 o 
  -4   5  11        1.15       -2.11      5.63 o 
  -3   5  11        2.41        4.22      7.04 o 
  -2   5  11        0.19        5.63      7.04 o 
  -1   5  11        8.64        8.45      7.74 o 
   0   5  11       23.76       18.31      9.15 o 
   1   5  11        9.68       10.91      5.97 o 
   2   5  11        4.53        5.28      5.48 o 
   3   5  11       15.60       12.11      6.09 o 
   4   5  11       32.44       36.52      7.94 o 
   5   5  11        0.53        1.21      5.07 o 
   6   5  11       25.50       20.81      6.90 o 
   7   5  11      122.21      123.96     34.15 o 
   8   5  11      142.11      147.51     13.87 o 
   9   5  11       46.48       57.60      9.98 o 
  10   5  11        0.98        1.68      5.97 o 
 -15   6  11        4.15        5.07      7.03 o 
 -14   6  11        0.27        2.27      6.25 o 
 -13   6  11        3.24       -0.70      5.73 o 
 -12   6  11        3.74        6.31      6.38 o 
 -11   6  11       12.52       16.80      7.10 o 
 -10   6  11        1.66        7.92      5.73 o 
  -9   6  11       23.67       12.67     10.56 o 
  -8   6  11      102.22       95.76     18.31 o 
  -7   6  11       36.81       26.76     11.97 o 
  -6   6  11       17.07       11.97      9.86 o 
  -5   6  11      228.55      229.53     24.64 o 
  -4   6  11      308.79      378.80     30.28 o 
  -3   6  11       97.06      102.80     17.60 o 
  -2   6  11       17.16       11.27      9.15 o 
  -1   6  11      138.55      124.62     19.01 o 
   0   6  11      200.86      164.76     21.83 o 
   1   6  11       70.76       77.71     11.19 o 
   2   6  11       11.01       17.98      7.42 o 
   3   6  11        1.79        1.76      5.48 o 
   4   6  11       24.96       24.51      7.78 o 
   5   6  11       16.06       17.77      7.10 o 
   6   6  11        3.10        6.93      6.41 o 
   7   6  11        8.39        6.92      8.80 o 
   8   6  11       25.18       25.65      8.45 o 
 -13   7  11       15.75       30.28     14.79 o 
 -12   7  11       95.76       85.19     20.42 o 
 -11   7  11       71.90       83.08     20.42 o 
 -10   7  11        7.81       12.67     11.27 o 
  -9   7  11        0.08       -3.52      7.74 o 
  -8   7  11       13.16       23.23     12.67 o 
  -7   7  11       13.19       29.57     12.67 o 
  -6   7  11       13.49       16.90     10.56 o 
  -5   7  11       10.58       16.19     10.56 o 
  -4   7  11        0.07       -2.11      6.34 o 
  -3   7  11        4.94        7.04      8.45 o 
  -2   7  11       15.97       11.97      9.86 o 
  -1   7  11       10.91       19.71     10.56 o 
   0   7  11        1.75        2.82      7.74 o 
   1   7  11       11.26       18.31     11.27 o 
   2   7  11       25.80       32.37      9.20 o 
   3   7  11       40.58       52.29     10.70 o 
   4   7  11       18.37       12.17      7.42 o 
   5   7  11        0.38       -1.06      5.98 o 
  -8   8  11        8.79        3.52     10.56 o 
  -7   8  11        4.15       -1.41      9.15 o 
  -6   8  11        0.02        0.00      8.45 o 
  -5   8  11       11.39        0.70      9.15 o 
  -4   8  11       26.46       28.16     13.38 o 
  -3   8  11       17.26       11.27      9.86 o 
  -2   8  11        2.85       11.27      9.86 o 
  -1   8  11        9.72       12.67     10.56 o 
   0   8  11       25.40       52.81     16.19 o 
 -21   0  12      100.71      103.79     14.79 o 
 -20   0  12       70.64       84.56      9.72 o 
 -19   0  12      601.16      633.46     22.17 o 
 -18   0  12       20.58        8.96      5.66 o 
 -17   0  12      545.60      461.66     25.01 o 
 -16   0  12       33.88       56.21      7.81 o 
 -15   0  12       22.72       15.99      6.92 o 
 -14   0  12        0.30        2.23      4.60 o 
 -13   0  12      910.92      931.16     38.09 o 
 -12   0  12      691.86      624.49     19.49 o 
 -11   0  12     3306.01     3516.13     58.91 o 
 -10   0  12      765.68      709.51     16.81 o 
  -9   0  12     2717.66     2695.09     43.34 o 
  -8   0  12      300.11      306.52      8.85 o 
  -7   0  12      104.22       78.45      4.60 o 
  -6   0  12      286.98      251.21      8.68 o 
  -5   0  12      372.27      379.29     10.94 o 
  -4   0  12        5.74       18.57      3.48 o 
  -3   0  12       89.20      114.58      8.26 o 
  -2   0  12      768.75     1080.30     24.18 o 
  -1   0  12     1458.04     1369.95     28.79 o 
   0   0  12     1846.28     1899.23     37.51 o 
   1   0  12        1.86        8.21      4.07 o 
   2   0  12      198.77      176.16      9.98 o 
   3   0  12       21.06       35.25      6.60 o 
   4   0  12     1491.44     1354.17     38.18 o 
   5   0  12     1415.54     1288.80     37.36 o 
   6   0  12      236.61      208.41     17.60 o 
   7   0  12       29.35        6.34      7.04 o 
   8   0  12      358.23      288.67     21.12 o 
   9   0  12      580.66      536.51     30.28 o 
  10   0  12       47.77       45.77     11.27 o 
  11   0  12      318.28      278.82     22.53 o 
  12   0  12      140.48      145.75     17.60 o 
  13   0  12       12.22        3.52      9.15 o 
 -20   1  12      464.82      470.75     14.97 o 
 -19   1  12       58.89       40.20      6.12 o 
 -18   1  12       24.83       41.50      5.97 o 
 -17   1  12        0.73        0.19      3.40 o 
 -16   1  12      245.22      244.71      9.22 o 
 -15   1  12      357.12      334.31     10.51 o 
 -14   1  12       49.51       41.09      4.61 o 
 -13   1  12      121.89      148.86      7.58 o 
 -12   1  12     1531.23     1603.24     22.39 o 
 -11   1  12     2137.71     2199.13     27.49 o 
 -10   1  12      415.00      459.33      9.54 o 
  -9   1  12       41.07       55.37      4.19 o 
  -8   1  12     1202.37     1154.57     18.19 o 
  -7   1  12      597.75      567.30     11.24 o 
  -6   1  12       22.57       36.38      2.90 o 
  -5   1  12       17.65       25.18      2.23 o 
  -4   1  12      182.91      120.51      4.11 o 
  -3   1  12     3782.17     3743.11     38.53 o 
  -2   1  12     3013.07     3082.60     35.36 o 
  -1   1  12     2219.63     2489.50     34.02 o 
   0   1  12      695.00      625.46     13.45 o 
   1   1  12     1820.00     1739.36     27.51 o 
   2   1  12        2.89        2.77      2.61 o 
   3   1  12      474.07      531.93     14.90 o 
   4   1  12        9.18        3.48      3.90 o 
   5   1  12       20.51       23.53      4.74 o 
   6   1  12      204.23      211.86     10.68 o 
   7   1  12      192.57      156.46      9.63 o 
   8   1  12      104.64      103.53      8.49 o 
   9   1  12      107.15       74.72      7.65 o 
  10   1  12        6.47        3.41      4.88 o 
  11   1  12      234.68      213.65     12.25 o 
  12   1  12      212.54      243.23     20.34 o 
 -20   2  12      107.40      120.95      9.11 o 
 -19   2  12      292.52      306.98     13.01 o 
 -18   2  12      203.74      182.70     10.18 o 
 -17   2  12      160.97      130.77     13.36 o 
 -16   2  12       15.11       21.13      7.42 o 
 -15   2  12        1.37       -0.91      3.56 o 
 -14   2  12        4.40        4.93      3.22 o 
 -13   2  12      395.95      388.33      9.69 o 
 -12   2  12      734.44      667.92     13.22 o 
 -11   2  12      930.07     1017.84     18.33 o 
 -10   2  12     2016.81     1962.64     28.77 o 
  -9   2  12      875.87      825.35     14.64 o 
  -8   2  12      596.43      580.27     12.69 o 
  -7   2  12      389.00      353.84      9.51 o 
  -6   2  12      353.00      408.04     10.00 o 
  -5   2  12     1409.38     1398.77     22.25 o 
  -4   2  12      173.31      197.60      6.65 o 
  -3   2  12       90.89       77.71      5.23 o 
  -2   2  12       63.47       43.37      3.76 o 
  -1   2  12      506.18      458.16     10.80 o 
   0   2  12     4038.92     4211.68     56.42 o 
   1   2  12     1258.23     1199.88     33.85 o 
   2   2  12       12.62        3.84      2.65 o 
   3   2  12       36.14       35.80      3.94 o 
   4   2  12      730.68      675.21     15.97 o 
   5   2  12      781.66      725.28     16.81 o 
   6   2  12      153.15      129.33      8.41 o 
   7   2  12       30.01       21.06      4.78 o 
   8   2  12      475.19      424.06     15.06 o 
   9   2  12      103.25      113.54      8.64 o 
  10   2  12      144.21      169.96     10.17 o 
  11   2  12       28.30       28.20      5.90 o 
  12   2  12       86.06       75.46      7.98 o 
 -19   3  12       13.77       22.79      4.90 o 
 -18   3  12        1.57        3.17      3.63 o 
 -17   3  12        5.83        8.58      4.07 o 
 -16   3  12      131.14      140.37     16.37 o 
 -15   3  12      229.89      206.60      9.06 o 
 -14   3  12        0.78        7.03      3.52 o 
 -13   3  12      102.46       84.30      6.94 o 
 -12   3  12     2084.76     2169.12     43.24 o 
 -11   3  12      397.84      358.09     12.70 o 
 -10   3  12       31.80       26.06      4.66 o 
  -9   3  12        3.23       14.86      4.01 o 
  -8   3  12      719.06      708.45     15.15 o 
  -7   3  12      483.85      500.94     12.09 o 
  -6   3  12      398.85      414.53     10.57 o 
  -5   3  12       45.86       39.25      9.34 o 
  -4   3  12      719.78      747.02     23.59 o 
  -3   3  12     2502.88     2451.08     54.07 o 
  -2   3  12     2984.14     2972.11     63.75 o 
  -1   3  12      354.21      409.05     19.71 o 
   0   3  12     1227.57     1202.06     45.06 o 
   1   3  12      729.10      718.84     32.39 o 
   2   3  12       20.80       12.17      2.89 o 
   3   3  12       23.86       20.76      3.24 o 
   4   3  12       74.45      101.48      5.37 o 
   5   3  12       52.67       45.70      7.78 o 
   6   3  12       56.32       64.11     15.49 o 
   7   3  12      206.37      226.19     11.93 o 
   8   3  12      227.46      239.47     16.58 o 
   9   3  12        9.79       19.15      7.42 o 
  10   3  12       82.11       72.69     11.16 o 
  11   3  12       27.19       45.32     10.14 o 
 -18   4  12       74.14       93.98     13.44 o 
 -17   4  12       56.16       29.03      8.62 o 
 -16   4  12       32.25       58.76      8.78 o 
 -15   4  12        0.45        8.20      5.07 o 
 -14   4  12       19.62       18.40      9.86 o 
 -13   4  12       62.72       44.99     11.27 o 
 -12   4  12      280.08      245.26     16.34 o 
 -11   4  12      616.98      598.37     24.96 o 
 -10   4  12      738.06      657.80     25.96 o 
  -9   4  12      386.82      372.37     18.04 o 
  -8   4  12      214.14      212.49     13.02 o 
  -7   4  12      118.78       93.64     14.08 o 
  -6   4  12      109.55      109.84     15.49 o 
  -5   4  12      760.59      768.16     40.84 o 
  -4   4  12      167.04      147.86     16.90 o 
  -3   4  12        5.73        9.15      7.04 o 
  -2   4  12        7.13       20.42      9.15 o 
  -1   4  12      267.33      278.82     23.94 o 
   0   4  12     2336.61     2151.68     85.19 o 
   1   4  12      477.60      478.07     33.09 o 
   2   4  12        3.12        1.27      5.98 o 
   3   4  12       19.31       31.07      7.42 o 
   4   4  12      351.71      273.59     22.18 o 
   5   4  12      355.91      336.73     22.53 o 
   6   4  12       96.22      122.71     12.01 o 
   7   4  12       45.44       46.57      8.59 o 
   8   4  12      208.85      197.58     15.11 o 
   9   4  12       14.85       23.62      7.42 o 
  10   4  12       15.21       29.57     15.49 o 
 -17   5  12        1.52        7.69      6.07 o 
 -16   5  12       74.27       76.68      9.85 o 
 -15   5  12       64.30       31.55      9.30 o 
 -14   5  12       18.98       10.03      7.21 o 
 -13   5  12       39.60       55.67     11.62 o 
 -12   5  12      387.68      376.43     20.47 o 
 -11   5  12      669.90      629.99     26.04 o 
 -10   5  12      266.74      266.85     16.07 o 
  -9   5  12        4.27       11.97      9.15 o 
  -8   5  12      206.68      240.09     24.64 o 
  -7   5  12       17.73        9.86      8.45 o 
  -6   5  12        8.82       16.19      9.15 o 
  -5   5  12       11.92        7.74      7.74 o 
  -4   5  12       36.51       20.42      9.86 o 
  -3   5  12      783.35      706.90     40.84 o 
  -2   5  12      385.38      333.03     27.46 o 
   0   5  12      499.51      466.81     33.80 o 
   1   5  12      296.22      247.84     24.64 o 
   2   5  12      137.91      165.74     14.34 o 
   3   5  12      110.90      124.29     12.92 o 
   4   5  12        0.03       -1.70      4.71 o 
   5   5  12       14.99       19.92      6.76 o 
   6   5  12       68.48       73.38     10.82 o 
   7   5  12      267.99      249.25     28.87 o 
   8   5  12      314.16      335.47     19.96 o 
   9   5  12        1.94        9.71      7.74 o 
 -15   6  12        0.10        2.66      6.60 o 
 -14   6  12       26.79       18.37      8.29 o 
 -13   6  12       47.41       41.64      9.77 o 
 -12   6  12      181.89      146.45     23.94 o 
 -11   6  12      727.37      679.44     45.77 o 
 -10   6  12      146.59      159.12     22.53 o 
  -9   6  12      442.19      373.87     31.68 o 
  -8   6  12       41.12       76.04     16.90 o 
  -7   6  12       21.10       18.31     11.27 o 
  -6   6  12      109.27       81.67     16.19 o 
  -5   6  12      142.82      133.07     19.71 o 
  -4   6  12       70.67       74.63     15.49 o 
  -3   6  12        2.90       -0.70      7.04 o 
  -2   6  12      101.37      110.54     18.31 o 
  -1   6  12      434.13      367.53     30.98 o 
   0   6  12      610.94      583.69     40.13 o 
   1   6  12        0.16       -0.70      7.74 o 
   2   6  12       35.11       20.62      7.92 o 
   3   6  12       33.84       34.09      8.92 o 
   4   6  12      130.98      103.53     12.83 o 
   5   6  12      119.96       89.37     12.13 o 
   6   6  12        3.78        2.17      6.09 o 
   7   6  12        0.35       -3.03      5.71 o 
 -12   7  12      337.51      374.57     35.91 o 
 -11   7  12      331.52      283.75     33.09 o 
 -10   7  12       58.21       64.78     18.31 o 
  -9   7  12        5.26       -5.63      8.45 o 
  -8   7  12      110.26      116.88     21.12 o 
  -7   7  12        1.33       -1.41      7.74 o 
  -6   7  12       21.87       16.19     10.56 o 
  -5   7  12       15.82       15.49     10.56 o 
  -4   7  12       14.69        4.93      8.45 o 
  -3   7  12      182.52      152.79     21.83 o 
  -2   7  12      127.31      126.74     20.42 o 
  -1   7  12      103.31      125.33     20.42 o 
   0   7  12      178.12      142.93     21.83 o 
   1   7  12      212.98      173.91     23.94 o 
   2   7  12      138.67      116.88     21.12 o 
   3   7  12       14.43       13.04     16.55 o 
   4   7  12        0.04       -3.63      9.86 o 
 -20   1  13        2.51        0.89      4.50 o 
 -19   1  13        3.70       -2.51      4.02 o 
 -18   1  13        4.99        6.60      4.05 o 
 -17   1  13        1.36        7.28      3.75 o 
 -16   1  13        4.31        2.33      3.48 o 
 -15   1  13       12.90       13.34      4.06 o 
 -14   1  13        6.26        8.54      3.54 o 
 -13   1  13        0.25        3.32      2.80 o 
 -12   1  13       18.29       22.82      3.91 o 
 -11   1  13        4.88        3.97      2.79 o 
 -10   1  13        2.14        3.69      2.30 o 
  -9   1  13       26.16       31.92      3.55 o 
  -8   1  13       32.62       34.86      3.55 o 
  -7   1  13        3.47        2.42      2.20 o 
  -6   1  13        0.11       -1.19      1.80 o 
  -5   1  13        6.75        6.43      2.33 o 
  -4   1  13       15.54       13.13      2.36 o 
  -3   1  13       26.20       15.00      2.31 o 
  -2   1  13       26.00       18.77      3.24 o 
  -1   1  13        4.30        5.20      2.58 o 
   0   1  13       16.71       12.61      3.17 o 
   1   1  13       54.75       43.85      4.64 o 
   2   1  13       26.92       27.28      4.81 o 
   3   1  13        0.83        1.96      3.43 o 
   4   1  13       26.37       27.41      5.24 o 
   5   1  13       26.71       27.25      5.35 o 
   6   1  13        2.24        5.62      4.39 o 
   7   1  13        3.14       -3.58      3.58 o 
   8   1  13        7.85        5.55      4.76 o 
   9   1  13        3.09        1.41      4.61 o 
  10   1  13        0.02        1.10      4.97 o 
  11   1  13        0.00       -4.54      4.54 o 
 -20   2  13        0.00       -3.37      4.30 o 
 -19   2  13        1.57        0.88      4.64 o 
 -18   2  13       11.48        8.60      4.83 o 
 -17   2  13        0.50        4.40      4.27 o 
 -16   2  13       15.26        6.95      4.37 o 
 -15   2  13      111.27      119.89      6.69 o 
 -14   2  13      143.97      146.30      7.12 o 
 -13   2  13       47.67       54.11      5.25 o 
 -12   2  13       14.91       14.98      3.39 o 
 -11   2  13      117.77      111.43      6.08 o 
 -10   2  13      122.75      104.30      5.77 o 
  -9   2  13        5.54        2.22      2.71 o 
  -8   2  13       10.81        9.07      2.81 o 
  -7   2  13       18.24       18.48      3.42 o 
  -6   2  13        0.93       -1.76      2.27 o 
  -5   2  13        7.41        6.30      2.53 o 
  -4   2  13        0.04       -1.06      2.23 o 
  -3   2  13        9.04        7.85      3.15 o 
  -2   2  13        1.62       -2.55      2.55 o 
  -1   2  13        9.44        7.94      3.20 o 
   0   2  13       35.06       28.63      3.99 o 
   1   2  13        8.05        1.47      2.85 o 
   2   2  13       30.17       33.11      5.07 o 
   3   2  13       70.44       72.77     12.55 o 
   4   2  13       42.51       40.22      5.60 o 
   5   2  13        0.05        1.94      3.96 o 
   6   2  13       21.91       30.69      5.43 o 
   7   2  13       26.36       26.47      5.54 o 
   8   2  13        5.98       -2.16      4.01 o 
   9   2  13        0.02        1.60      4.62 o 
  10   2  13        8.12        6.48      4.97 o 
  11   2  13        7.82       -0.26      5.08 o 
 -19   3  13        0.81       -1.88      3.68 o 
 -18   3  13        0.00       -4.44      4.44 o 
 -17   3  13        5.22        1.84      3.90 o 
 -16   3  13        9.92        6.74      4.78 o 
 -15   3  13        1.37        3.06      3.46 o 
 -14   3  13        2.61       -1.62      3.07 o 
 -13   3  13        7.07        3.28      4.01 o 
 -12   3  13        4.91        0.32      3.35 o 
 -11   3  13        0.05        2.76      3.61 o 
 -10   3  13        4.76        7.23      3.82 o 
  -9   3  13       11.26       13.24      3.47 o 
  -8   3  13       34.30       43.07      4.26 o 
  -7   3  13       21.29       22.54      3.48 o 
  -6   3  13        2.04        7.02      3.20 o 
  -5   3  13        3.84        2.32      2.90 o 
  -4   3  13       38.82       46.11      5.86 o 
  -3   3  13       68.62       66.73      7.39 o 
  -2   3  13       49.47       60.97      7.04 o 
  -1   3  13       29.75       20.33      4.41 o 
   0   3  13        7.91       14.34      5.98 o 
   1   3  13       49.05       49.28      5.52 o 
   2   3  13       47.75       46.94      5.63 o 
   3   3  13        9.75        4.90      2.95 o 
   4   3  13        1.14        1.29      2.81 o 
   5   3  13       11.44       19.08      3.67 o 
   6   3  13       13.72       13.25      6.07 o 
   7   3  13        9.39        6.64      6.92 o 
   8   3  13        1.19        7.82      7.10 o 
   9   3  13        0.64        0.51      6.21 o 
  10   3  13        8.79       10.82      7.94 o 
 -18   4  13        0.43        2.14      7.10 o 
 -17   4  13       18.12       14.09      6.81 o 
 -16   4  13       87.68      114.71     13.26 o 
 -15   4  13      138.76      142.35     22.77 o 
 -14   4  13       72.99       77.14     11.32 o 
 -13   4  13        7.31       12.67      6.97 o 
 -12   4  13       10.25        7.04      5.97 o 
 -11   4  13       66.67       55.99      9.20 o 
 -10   4  13       48.99       31.55      7.42 o 
  -9   4  13       21.15       25.35     10.56 o 
  -8   4  13        0.00        7.04      7.04 o 
  -7   4  13        5.45        8.45      7.74 o 
  -6   4  13       15.40       14.08      8.45 o 
  -5   4  13        0.55       -4.22      5.63 o 
  -4   4  13        0.18        0.00      4.93 o 
  -3   4  13        0.64        5.63      7.04 o 
  -2   4  13        1.53       -1.31      3.08 o 
  -1   4  13        3.22        4.31      3.62 o 
   0   4  13        2.65        2.11      7.04 o 
   1   4  13        1.58        3.52      7.04 o 
   2   4  13        7.10        9.15      9.15 o 
   3   4  13       17.03       19.61      6.92 o 
   4   4  13       24.92       25.63      7.42 o 
   5   4  13       19.62       17.29      6.60 o 
   6   4  13        0.30       -3.17      4.90 o 
   7   4  13        5.28        8.56      6.25 o 
   8   4  13       21.88       19.01     12.67 o 
   9   4  13       17.73       19.01     12.67 o 
 -16   5  13        8.04        4.94      5.69 o 
 -15   5  13       12.74       11.40     10.56 o 
 -14   5  13        0.42        1.41      5.86 o 
 -13   5  13        7.73       10.59      7.10 o 
 -12   5  13        3.35       -0.96      5.41 o 
 -11   5  13        0.39        7.74      9.15 o 
 -10   5  13        9.03       12.67      9.86 o 
  -9   5  13        6.29        2.82      8.45 o 
  -8   5  13       72.87       38.02     12.67 o 
  -7   5  13      152.67      192.92     21.83 o 
  -6   5  13       33.20       39.43     11.97 o 
  -5   5  13       21.32       21.83     10.56 o 
  -4   5  13      161.05      180.95     21.83 o 
  -3   5  13      140.62      152.08     19.71 o 
  -2   5  13       31.77       39.43     12.67 o 
  -1   5  13        1.21       -4.22      7.04 o 
   0   5  13       26.87       27.46     11.27 o 
   1   5  13       61.42       62.66     15.49 o 
   2   5  13       17.40       14.79     10.56 o 
   3   5  13        1.69       -4.56      4.56 o 
   4   5  13        1.19        3.34      5.71 o 
   5   5  13       16.86       19.87      7.74 o 
   6   5  13       18.21       14.23      6.90 o 
   7   5  13       11.22        9.72      7.42 o 
   8   5  13        0.13        0.94      5.91 o 
 -14   6  13       91.52      123.92     23.23 o 
 -13   6  13       16.53       18.31     13.38 o 
 -12   6  13        0.95       -7.04      8.45 o 
 -11   6  13       48.95       47.88     16.19 o 
 -10   6  13       78.88       95.76     19.71 o 
  -9   6  13       37.92       53.51     15.49 o 
  -8   6  13        8.66        4.22      9.15 o 
  -7   6  13       26.36       35.91     13.38 o 
  -6   6  13       78.47      105.61     18.31 o 
  -5   6  13       50.10       44.36     13.38 o 
  -4   6  13        7.37       13.38      9.86 o 
  -3   6  13       16.43       19.01     10.56 o 
  -2   6  13       56.26       37.32     13.38 o 
  -1   6  13       49.65       59.85     15.49 o 
   0   6  13       15.96       26.76     12.67 o 
   1   6  13        6.95        7.74     10.56 o 
   2   6  13       34.48       33.80     14.08 o 
   3   6  13       52.35       51.68     10.70 o 
   4   6  13       17.39       18.31      7.97 o 
   5   6  13        3.35        2.92      6.41 o 
 -10   7  13        0.73       19.01     11.97 o 
  -9   7  13       10.00       15.49     11.97 o 
  -8   7  13       47.48       45.77     16.19 o 
  -7   7  13       65.13       52.81     16.19 o 
  -6   7  13       23.01       33.80     13.38 o 
  -5   7  13        2.07        0.70      8.45 o 
  -4   7  13       42.96       43.65     14.79 o 
  -3   7  13       57.65       57.73     16.19 o 
  -2   7  13       32.60       52.81     16.19 o 
  -1   7  13        4.09        7.04      9.86 o 
   0   7  13       11.76       14.79     11.27 o 
   1   7  13       52.16       56.33     16.90 o 
   2   7  13       39.13       38.02     15.49 o 
 -20   0  14       29.25       34.56      8.00 o 
 -19   0  14        9.04       18.59      6.90 o 
 -18   0  14       55.29       46.01      8.14 o 
 -17   0  14      283.86      243.87     14.30 o 
 -16   0  14      108.69       73.47      8.82 o 
 -15   0  14       45.19       21.91      6.48 o 
 -14   0  14        0.03       -2.65      4.29 o 
 -13   0  14       16.14       16.38      5.66 o 
 -12   0  14     1318.64     1265.25     30.98 o 
 -11   0  14      598.95      610.41     23.61 o 
 -10   0  14        8.73        8.19      5.41 o 
  -9   0  14      656.13      643.23     23.15 o 
  -8   0  14        1.38        4.64      4.21 o 
  -7   0  14       54.45       49.60      7.04 o 
  -6   0  14      129.39      104.27      6.89 o 
  -5   0  14      142.12      189.61     10.92 o 
  -4   0  14       42.57       45.90      5.51 o 
  -3   0  14       43.18       74.32      6.93 o 
  -2   0  14      571.45      683.29     20.20 o 
  -1   0  14        3.60        8.10      4.48 o 
   0   0  14      601.53      694.37     23.76 o 
   1   0  14      746.41      710.33     24.96 o 
   2   0  14      581.91      633.09     23.65 o 
   3   0  14        5.15       17.17      6.41 o 
   4   0  14      360.93      459.63     20.47 o 
   5   0  14      313.63      303.40     16.91 o 
   6   0  14       62.10       69.93      9.77 o 
   7   0  14      113.60      104.87     11.32 o 
   8   0  14      190.40      200.37     15.05 o 
   9   0  14       86.79       70.65     13.73 o 
  10   0  14       94.89       75.26     11.46 o 
 -20   1  14      120.44      147.08      9.52 o 
 -19   1  14       27.82       20.31      5.59 o 
 -18   1  14      983.93      945.16     19.90 o 
 -17   1  14      367.44      302.51     10.81 o 
 -16   1  14       72.17       73.22      6.14 o 
 -15   1  14      375.38      382.18     11.62 o 
 -14   1  14      279.87      262.74      9.54 o 
 -13   1  14      246.03      213.63      8.51 o 
 -12   1  14       96.00       76.01      7.25 o 
 -11   1  14        8.73        5.13      2.95 o 
 -10   1  14     1021.67      986.73     17.81 o 
  -9   1  14       23.94       30.20      4.19 o 
  -8   1  14       39.69       33.04      4.10 o 
  -7   1  14       80.67       62.89      5.47 o 
  -6   1  14      241.49      191.29      6.79 o 
  -5   1  14        2.50       -1.90      1.90 o 
  -4   1  14      411.26      416.04     12.14 o 
  -3   1  14      617.86      551.95     15.39 o 
  -2   1  14      848.68      840.51     17.55 o 
  -1   1  14        0.17        1.86      2.59 o 
   0   1  14      288.69      273.33     14.13 o 
   1   1  14      593.50      703.66     17.52 o 
   2   1  14      512.27      539.04     15.19 o 
   3   1  14        6.03       10.84      4.11 o 
   4   1  14        4.86       14.51      5.00 o 
   5   1  14      539.82      569.36     21.34 o 
   6   1  14      560.36      507.82     25.60 o 
   7   1  14        8.79        6.10      4.66 o 
   8   1  14        3.05        3.43      4.81 o 
   9   1  14       16.27       15.71      5.93 o 
  10   1  14      319.83      329.68     16.72 o 
 -19   2  14      118.22      113.28      9.05 o 
 -18   2  14        0.15        3.15      4.72 o 
 -17   2  14      198.61      198.38     10.99 o 
 -16   2  14      111.35       85.10     10.37 o 
 -15   2  14       20.37       16.01      4.01 o 
 -14   2  14       80.31       68.95      5.48 o 
 -13   2  14      165.26      181.84      8.74 o 
 -12   2  14       33.06       26.18      3.98 o 
 -11   2  14        9.29        8.84      3.43 o 
 -10   2  14       78.02       72.59      5.46 o 
  -9   2  14        4.42        5.49      3.08 o 
  -8   2  14       47.84       34.14      4.15 o 
  -7   2  14      288.97      282.84     11.79 o 
  -6   2  14      270.29      251.63     10.96 o 
  -5   2  14      335.72      401.30     13.77 o 
  -4   2  14       31.09       40.94      4.89 o 
  -3   2  14      288.64      317.64     11.29 o 
  -2   2  14      346.72      421.67     13.11 o 
  -1   2  14       41.26       68.98      6.42 o 
   0   2  14       78.76       90.80      7.17 o 
   1   2  14      145.50      143.00      8.72 o 
   2   2  14      183.87      194.21      8.79 o 
   3   2  14      157.17      195.35     10.18 o 
   4   2  14        4.94       17.35      4.88 o 
   5   2  14       79.04       69.72      7.19 o 
   6   2  14      114.40      105.14      8.36 o 
   7   2  14      107.34      112.20      8.72 o 
   8   2  14      173.91      164.36     10.17 o 
   9   2  14       66.70       50.27      7.29 o 
  10   2  14       31.44       32.99      6.63 o 
 -18   3  14      370.83      363.86     16.06 o 
 -17   3  14      359.93      359.06     16.27 o 
 -16   3  14        0.47        3.76      3.84 o 
 -15   3  14      343.86      365.66     12.69 o 
 -14   3  14       11.25        5.15      3.59 o 
 -13   3  14       38.15       23.81      5.17 o 
 -12   3  14       10.86        4.84      3.82 o 
 -11   3  14        3.59       -0.35      3.50 o 
 -10   3  14        4.90        1.52      2.88 o 
  -9   3  14      161.29      137.56      7.03 o 
  -8   3  14       15.88        8.36      3.70 o 
  -7   3  14     1199.07     1172.77     26.66 o 
  -6   3  14      207.58      157.89      8.16 o 
  -5   3  14       62.89       69.02      7.39 o 
  -4   3  14        0.56       -3.24      3.87 o 
  -3   3  14      265.19      242.76     11.72 o 
  -2   3  14      272.41      286.50     12.68 o 
  -1   3  14      495.36      504.14     30.28 o 
   0   3  14      833.64      729.96     21.64 o 
   1   3  14     1293.68     1336.28     33.57 o 
   2   3  14        4.14        5.05      3.71 o 
   3   3  14        7.38       12.53      3.88 o 
   4   3  14        0.44       -2.41      3.08 o 
   5   3  14      295.28      345.00     30.28 o 
   6   3  14      195.12      234.46     26.05 o 
   7   3  14        3.03        5.43      6.76 o 
   8   3  14        2.86       -0.27      6.41 o 
   9   3  14       87.35       94.27     13.20 o 
 -17   4  14      196.86      225.87     15.56 o 
 -16   4  14      184.10      165.66     13.23 o 
 -15   4  14       64.88       52.73      8.52 o 
 -14   4  14       45.48       36.47      9.20 o 
 -13   4  14       88.58       87.93     11.63 o 
 -12   4  14       66.79       57.32      9.92 o 
 -11   4  14       66.30      106.03     11.42 o 
 -10   4  14       65.40       67.59     14.08 o 
  -9   4  14       38.54       33.80     11.27 o 
  -8   4  14      145.04      141.52     18.31 o 
  -7   4  14       46.92       23.94      9.86 o 
  -6   4  14       13.22       11.27      7.74 o 
  -5   4  14       42.82       84.49     14.79 o 
  -4   4  14        1.29       -2.22      2.57 o 
  -3   4  14       55.35       62.29      5.73 o 
  -2   4  14       93.42      121.34      8.45 o 
  -1   4  14       77.58       52.81     13.38 o 
   0   4  14       28.72       49.29     13.38 o 
   1   4  14       86.97       82.38     15.49 o 
   2   4  14       22.88       24.64     11.27 o 
   3   4  14       50.90       71.82     16.19 o 
   4   4  14       25.37       48.24      9.42 o 
   5   4  14        7.55       -2.56      5.41 o 
   6   4  14        8.22        6.68      6.38 o 
   7   4  14       72.29       71.11     17.60 o 
   8   4  14      233.28      352.75     33.80 o 
 -15   5  14      155.84      148.20     15.34 o 
 -14   5  14        8.38       -2.74     10.56 o 
 -13   5  14       10.31       40.84     14.79 o 
 -12   5  14       71.70       63.37     16.19 o 
 -11   5  14        7.66        9.15      9.15 o 
 -10   5  14      222.16      211.93     24.64 o 
  -9   5  14       88.23      157.01     21.83 o 
  -8   5  14       20.24       11.27      9.86 o 
  -7   5  14       95.91      116.88     17.60 o 
  -6   5  14        2.58        9.15      8.45 o 
  -5   5  14        4.27        5.63      8.45 o 
  -4   5  14       32.68       30.98     11.27 o 
  -3   5  14       58.47       92.94     16.90 o 
  -2   5  14      107.22      119.69     19.01 o 
  -1   5  14       18.95       12.67      9.15 o 
   0   5  14      131.17      102.80     19.01 o 
   1   5  14      154.50      165.46     22.53 o 
   2   5  14      332.47      348.52     30.98 o 
   3   5  14        1.13        0.70      9.15 o 
   4   5  14       23.51       29.84      8.96 o 
   5   5  14       93.16       88.94     12.01 o 
   6   5  14       47.09       37.18      9.63 o 
 -13   6  14        1.01       -4.22      9.86 o 
 -12   6  14      303.51      283.04     31.68 o 
 -11   6  14       88.92       97.87     19.71 o 
 -10   6  14        1.03       10.56     11.27 o 
  -9   6  14      134.88      136.59     21.83 o 
  -8   6  14       41.55       63.37     16.90 o 
  -7   6  14        5.44        3.52      8.45 o 
  -6   6  14       13.05       11.27      9.86 o 
  -5   6  14       61.22       74.63     16.19 o 
  -4   6  14        6.57        7.74      9.86 o 
  -3   6  14       12.12       33.09     12.67 o 
  -2   6  14        4.81        4.22      9.15 o 
  -1   6  14      227.59      178.13     23.94 o 
   0   6  14        0.05       11.27     10.56 o 
   1   6  14      197.71      174.61     23.94 o 
   2   6  14      123.62      114.77     21.12 o 
   3   6  14        6.54        4.93      9.86 o 
   4   6  14      115.70      157.71     24.64 o 
  -8   7  14       10.69        4.93      9.86 o 
  -7   7  14      131.09      133.78     23.23 o 
  -6   7  14        4.60        9.15     10.56 o 
  -5   7  14        3.70       -0.70      7.74 o 
  -4   7  14        1.28       11.27      9.86 o 
  -3   7  14        0.28       -2.11      9.15 o 
  -2   7  14       17.27        2.11      9.86 o 
  -1   7  14        6.31        1.41      9.15 o 
 -19   1  15        0.02        2.25      4.25 o 
 -18   1  15        0.14        1.12      4.12 o 
 -17   1  15       12.32       11.83      4.41 o 
 -16   1  15        7.77        5.18      3.99 o 
 -15   1  15        0.13       -3.08      3.08 o 
 -14   1  15       13.88       13.65      4.08 o 
 -13   1  15       33.46       25.87      4.84 o 
 -12   1  15       11.24        6.18      3.81 o 
 -11   1  15        6.79        7.13      3.41 o 
 -10   1  15       25.74       23.88      4.83 o 
  -9   1  15       33.11       33.12      4.21 o 
  -8   1  15        0.71        0.16      2.89 o 
  -7   1  15        2.29        1.49      3.00 o 
  -6   1  15        5.69        4.21      3.70 o 
  -5   1  15        7.56        3.37      3.48 o 
  -4   1  15       10.24        2.71      3.73 o 
  -3   1  15       12.94        9.75      4.19 o 
  -2   1  15        1.65       -0.39      3.51 o 
  -1   1  15       10.59        8.10      4.19 o 
   0   1  15       35.04       29.40      4.74 o 
   1   1  15       19.35       17.04      4.39 o 
   2   1  15        0.20        1.14      3.49 o 
   3   1  15       27.17       26.05      5.03 o 
   4   1  15       26.45       27.51      5.29 o 
   5   1  15        1.30        1.80      4.18 o 
   6   1  15       12.30       13.68      4.70 o 
   7   1  15       26.21       24.33      5.48 o 
   8   1  15       13.95        8.79      5.00 o 
   9   1  15        0.04        0.54      6.51 o 
 -18   2  15        1.63       -4.47      4.47 o 
 -17   2  15        0.16        1.09      4.54 o 
 -16   2  15        2.01        1.61      3.72 o 
 -15   2  15       12.45       19.87      4.54 o 
 -14   2  15        4.29        8.75      4.01 o 
 -13   2  15        4.92        8.51      3.47 o 
 -12   2  15       30.89       41.12      4.45 o 
 -11   2  15       39.52       45.71      4.96 o 
 -10   2  15        2.50        0.60      3.08 o 
  -9   2  15       27.70       29.39      4.22 o 
  -8   2  15       29.36       26.63      8.43 o 
  -7   2  15       11.12       11.24      4.19 o 
  -6   2  15        1.30        3.16      3.70 o 
  -5   2  15        8.77        8.27      4.02 o 
  -4   2  15       11.35       14.29      4.32 o 
  -3   2  15        8.63        6.81      4.07 o 
  -2   2  15        9.83        7.77      4.02 o 
  -1   2  15        0.44        3.08      3.82 o 
   0   2  15        1.83        1.35      3.73 o 
   1   2  15       30.89       32.99      5.60 o 
   2   2  15       42.66       44.58      6.07 o 
   3   2  15       19.68       28.18      6.97 o 
   4   2  15        0.49       -1.23      3.41 o 
   5   2  15        4.98        1.83      4.51 o 
   6   2  15       15.45       19.09      5.38 o 
   7   2  15       13.64       20.77      5.63 o 
   8   2  15        6.36        0.05      4.81 o 
   9   2  15        2.43        8.20      5.17 o 
 -18   3  15        7.15        9.28      4.59 o 
 -17   3  15        2.12       11.87      4.53 o 
 -16   3  15        0.69        3.37      3.98 o 
 -15   3  15       10.45       10.71      5.89 o 
 -14   3  15       30.78       39.18      5.43 o 
 -13   3  15       17.74       11.87      4.93 o 
 -12   3  15        0.00       -0.58      4.24 o 
 -11   3  15       27.92       27.96      4.47 o 
 -10   3  15       56.40       68.47      6.34 o 
  -9   3  15       21.50       17.38      6.03 o 
  -8   3  15        0.13        0.34      3.32 o 
  -7   3  15       16.80       15.28      4.24 o 
  -6   3  15       11.27        5.83      3.78 o 
  -5   3  15       19.66       22.47      5.73 o 
  -4   3  15       22.83       27.00      9.51 o 
  -3   3  15       19.00       15.55      5.33 o 
  -2   3  15        3.67       -1.14      3.89 o 
  -1   3  15        8.63        6.90      4.69 o 
   0   3  15       35.14       44.03      6.15 o 
   1   3  15       17.66       20.42      4.97 o 
   2   3  15        2.60        3.31      3.71 o 
   3   3  15       12.34       17.46      4.47 o 
   4   3  15       15.00       19.01      3.92 o 
   5   3  15        1.15        7.74      9.86 o 
   6   3  15        5.15        9.86      6.97 o 
   7   3  15       20.82       32.59      9.20 o 
   8   3  15       17.71       23.82      9.12 o 
 -16   4  15        4.30       14.49      7.40 o 
 -15   4  15        2.47        3.26      4.86 o 
 -14   4  15       19.22       16.48      7.92 o 
 -13   4  15       21.17       32.39     13.38 o 
 -12   4  15       15.38       11.97      9.86 o 
 -11   4  15        8.39        0.70      7.04 o 
 -10   4  15        0.87        1.41      7.74 o 
  -9   4  15       10.99        2.82      7.74 o 
  -8   4  15       24.99       39.43     11.97 o 
  -7   4  15       12.91       28.87     10.56 o 
  -6   4  15        1.43        0.70      7.04 o 
  -5   4  15       21.41       14.64      5.63 o 
  -4   4  15       50.06       62.91     13.73 o 
  -3   4  15       30.50       41.41     15.14 o 
  -2   4  15        1.75        1.67      7.04 o 
  -1   4  15       17.55       19.71     10.56 o 
   0   4  15       20.79       29.57     11.97 o 
   1   4  15       11.93       14.79      9.86 o 
   2   4  15       10.18        9.15      9.86 o 
   3   4  15        6.37       -2.11      8.45 o 
   4   4  15       10.98       12.67     10.56 o 
   5   4  15        5.17        7.74      9.86 o 
   6   4  15        4.51       -0.70      9.15 o 
 -14   5  15       19.04       37.32     15.49 o 
 -13   5  15       15.15       16.90     11.97 o 
 -12   5  15        0.01       -3.52      8.45 o 
 -11   5  15        4.50        4.22      9.15 o 
 -10   5  15       36.59       34.50     13.38 o 
  -9   5  15       44.84       49.29     14.08 o 
  -8   5  15       17.12       20.42     11.27 o 
  -7   5  15        0.75       -1.41      6.34 o 
  -6   5  15       49.50       45.06     13.38 o 
  -5   5  15      131.34      142.23     20.42 o 
  -4   5  15      101.50      101.39     18.31 o 
  -3   5  15       15.24       16.19     10.56 o 
  -2   5  15       20.06       23.94     11.97 o 
  -1   5  15       73.30       60.55     15.49 o 
   0   5  15       44.71       48.58     14.79 o 
   1   5  15        4.83       11.27      9.86 o 
   2   5  15        5.81        4.22      9.15 o 
   3   5  15       14.57       11.97      9.86 o 
   4   5  15       17.78        5.63      9.86 o 
 -11   6  15       44.63       47.17     16.19 o 
 -10   6  15        8.81        4.93      9.86 o 
  -9   6  15        0.14        2.82     10.56 o 
  -8   6  15       29.85       28.16     13.38 o 
  -7   6  15       48.38       60.55     16.19 o 
  -6   6  15       28.75       21.83     11.27 o 
  -5   6  15        0.59        0.00      7.04 o 
  -4   6  15       56.07       73.22     16.90 o 
  -3   6  15       86.81       90.12     19.01 o 
  -2   6  15       26.29       32.39     13.38 o 
  -1   6  15        0.82       -6.34      7.74 o 
   0   6  15       34.44       33.80     14.08 o 
   1   6  15       36.26       24.64     12.67 o 
 -18   0  16        1.79        4.44      8.51 o 
 -17   0  16      625.28      623.52     22.94 o 
 -16   0  16      240.42      273.49     15.38 o 
 -15   0  16      215.40      292.46     18.65 o 
 -14   0  16      178.04      169.14     12.18 o 
 -13   0  16      672.32      636.21     21.54 o 
 -12   0  16      640.99      640.37     26.11 o 
 -11   0  16      445.46      442.97     31.68 o 
 -10   0  16      443.90      443.30     20.41 o 
  -9   0  16     1676.91     1628.53     44.28 o 
  -8   0  16      356.06      312.93     15.93 o 
  -7   0  16       17.35       30.16      7.39 o 
  -6   0  16        3.64        6.86      4.56 o 
  -5   0  16       66.20       62.66     11.97 o 
  -4   0  16      344.67      264.74     20.42 o 
  -3   0  16       58.26       64.07     11.97 o 
  -2   0  16       48.04       45.81      7.47 o 
  -1   0  16        8.34        6.69      4.98 o 
   0   0  16       46.23       50.40      7.97 o 
   1   0  16      804.91      864.37     29.37 o 
   2   0  16      221.63      232.67     14.71 o 
   3   0  16      275.58      228.10     15.22 o 
   4   0  16       57.73       85.20     14.08 o 
   5   0  16       41.92       53.51     10.91 o 
   6   0  16      159.34      168.95     14.43 o 
   7   0  16       56.94       64.62     10.80 o 
   8   0  16       44.41       65.11     10.80 o 
 -18   1  16      234.74      250.05     13.11 o 
 -17   1  16       17.58       12.70      4.72 o 
 -16   1  16        0.83       -0.99      3.71 o 
 -15   1  16      341.96      324.17     11.19 o 
 -14   1  16      445.77      461.31     13.06 o 
 -13   1  16      187.72      159.70      8.57 o 
 -12   1  16        0.95        4.56      3.85 o 
 -11   1  16      416.64      385.33     12.21 o 
 -10   1  16      186.67      217.05     10.11 o 
  -9   1  16      556.94      607.41     16.55 o 
  -8   1  16       89.80       55.78      6.63 o 
  -7   1  16      260.68      200.34     10.55 o 
  -6   1  16      144.66      167.90      9.71 o 
  -5   1  16      836.34      855.63     22.88 o 
  -4   1  16     1565.87     1603.15     35.13 o 
  -3   1  16      254.57      255.56     12.04 o 
  -2   1  16      138.79      149.38      9.30 o 
  -1   1  16      479.88      482.82     16.64 o 
   0   1  16      387.04      348.89     13.88 o 
   1   1  16        1.90        8.61      4.60 o 
   2   1  16       55.65       75.61      7.93 o 
   3   1  16     1121.18     1179.84     26.13 o 
   4   1  16        0.62       -3.51      3.93 o 
   5   1  16       47.88       33.94      5.83 o 
   6   1  16        0.65       -3.93      3.93 o 
   7   1  16      107.29      114.17      8.90 o 
   8   1  16      143.50      144.85     10.87 o 
 -18   2  16       84.90       94.69      8.99 o 
 -17   2  16      164.65      181.75     11.15 o 
 -16   2  16      186.32      207.98      9.95 o 
 -15   2  16      136.85      153.38      8.71 o 
 -14   2  16      198.84      216.09     10.85 o 
 -13   2  16      169.90      144.00      7.94 o 
 -12   2  16      271.52      254.39      9.85 o 
 -11   2  16      914.50      925.21     23.58 o 
 -10   2  16      178.73      189.02      9.50 o 
  -9   2  16      142.49      106.31      8.33 o 
  -8   2  16     1506.38     1471.62     66.73 o 
  -7   2  16        4.80        9.68      5.02 o 
  -6   2  16      426.84      448.24     15.66 o 
  -5   2  16       80.44       75.69      7.32 o 
  -4   2  16      668.15      669.58     19.58 o 
  -3   2  16      409.17      445.70     15.50 o 
  -2   2  16       10.68       16.83      4.74 o 
  -1   2  16      109.76      119.40      8.64 o 
   0   2  16      758.28      826.04     22.69 o 
   1   2  16      194.33      194.25     10.89 o 
   2   2  16      585.61      611.83     24.90 o 
   3   2  16       17.21        5.15      4.66 o 
   4   2  16       47.66       67.89      7.54 o 
   5   2  16       24.81       25.02      5.85 o 
   6   2  16      164.55      169.65     10.73 o 
   7   2  16       28.87       36.01      9.17 o 
 -17   3  16       32.62       39.33      6.32 o 
 -16   3  16        3.20        3.63      4.50 o 
 -15   3  16      306.17      319.31     13.91 o 
 -14   3  16      208.59      218.61     15.25 o 
 -13   3  16        0.16       -0.92      4.35 o 
 -12   3  16       32.04       16.68      6.41 o 
 -11   3  16       13.83       19.60      5.07 o 
 -10   3  16      378.41      374.61     15.61 o 
  -9   3  16      391.87      402.67     21.09 o 
  -8   3  16        0.41        1.95      3.73 o 
  -7   3  16       16.47       11.99      4.43 o 
  -6   3  16      330.74      367.06     12.98 o 
  -5   3  16      658.02      709.75     24.29 o 
  -4   3  16     1181.46     1164.43     32.69 o 
  -3   3  16      166.88      134.90      9.90 o 
  -2   3  16      464.34      495.91     18.34 o 
  -1   3  16      265.01      254.72     17.95 o 
   0   3  16      182.23      171.15     22.88 o 
   1   3  16        2.41       -3.62      3.62 o 
   2   3  16      281.11      288.84     26.05 o 
   3   3  16      297.35      308.26     12.14 o 
   4   3  16       43.84       45.77     15.49 o 
   5   3  16        0.13        0.00      9.86 o 
   6   3  16       10.28       21.26      8.62 o 
 -15   4  16        1.57        4.31      6.25 o 
 -14   4  16      223.69      215.45     26.76 o 
 -13   4  16       65.58       49.99     15.49 o 
 -12   4  16       17.58       16.90     10.56 o 
 -11   4  16      287.31      288.67     27.46 o 
 -10   4  16       73.97      111.95     18.31 o 
  -9   4  16       70.01       52.10     13.38 o 
  -8   4  16      660.02      673.81     40.84 o 
  -7   4  16        8.68       23.88      3.96 o 
  -6   4  16      335.93      395.84     22.18 o 
  -5   4  16        4.08        3.56      4.26 o 
  -4   4  16      297.84      315.91     13.85 o 
  -3   4  16      292.43      356.42     15.13 o 
  -2   4  16       10.36       17.16      5.43 o 
  -1   4  16      140.43      104.91     18.31 o 
   0   4  16      293.37      244.32     26.05 o 
   1   4  16       87.72       95.76     18.31 o 
   2   4  16      186.12      164.05     23.23 o 
   3   4  16       32.26       45.77     15.49 o 
   4   4  16       26.19       18.31     11.97 o 
   5   4  16        3.25        2.11     10.56 o 
 -13   5  16       24.76        7.74     11.97 o 
 -12   5  16       22.20       53.51     16.19 o 
 -11   5  16      120.16      117.58     20.42 o 
 -10   5  16        7.61        6.34      9.86 o 
  -9   5  16      215.42      261.22     28.16 o 
  -8   5  16       87.48       83.08     16.90 o 
  -7   5  16       43.20       37.32     12.67 o 
  -6   5  16        0.18       -2.82      7.04 o 
  -5   5  16      126.64      150.67     21.83 o 
  -4   5  16      316.58      312.61     29.57 o 
  -3   5  16       37.72       25.35     12.67 o 
  -2   5  16        7.55       -0.70      7.74 o 
  -1   5  16      100.84       74.63     16.90 o 
   0   5  16       31.15       30.28     13.38 o 
   1   5  16        0.05        0.00      9.86 o 
   2   5  16        4.75        4.93      9.86 o 
   3   5  16      312.65      321.77     33.80 o 
  -9   6  16      260.98      228.12     28.16 o 
  -8   6  16       93.80       94.35     19.01 o 
  -7   6  16       47.49       71.11     17.60 o 
  -6   6  16       81.48       81.67     17.60 o 
  -5   6  16       11.59        1.41      9.15 o 
  -4   6  16       68.71       58.44     16.19 o 
  -3   6  16       61.50       59.85     16.90 o 
  -2   6  16       80.06       78.86     18.31 o 
  -1   6  16       38.75       57.03     16.19 o 
 -17   1  17        7.44        9.74      4.53 o 
 -16   1  17        0.05       -0.58      3.86 o 
 -15   1  17       11.38       15.66      4.74 o 
 -14   1  17       32.32       33.74      5.29 o 
 -13   1  17       17.28       12.82      4.38 o 
 -12   1  17        0.86        6.97      4.01 o 
 -11   1  17       13.27       13.23      4.25 o 
 -10   1  17       15.63       11.62      5.28 o 
  -9   1  17        0.92        3.96      4.24 o 
  -8   1  17        7.61        9.37      5.71 o 
  -7   1  17        5.20        9.95      5.91 o 
  -6   1  17        0.84       -4.71      4.71 o 
  -5   1  17        3.33        1.04      5.21 o 
  -4   1  17        6.81       11.32      5.32 o 
  -3   1  17        8.47        1.63      4.19 o 
  -2   1  17        6.71        7.46      4.60 o 
  -1   1  17        7.03        8.79      4.60 o 
   0   1  17        1.00       -3.66      3.66 o 
   1   1  17        1.95        4.67      4.60 o 
   2   1  17       14.92       13.55      5.41 o 
   3   1  17       18.96       27.26      6.07 o 
   4   1  17        7.62        9.77      5.48 o 
   5   1  17        0.00       -3.43      4.16 o 
   6   1  17        2.79        0.65      4.60 o 
 -17   2  17        2.28        2.45      5.11 o 
 -16   2  17        0.09       -3.73      3.73 o 
 -15   2  17        0.09        0.19      3.93 o 
 -14   2  17        2.14        2.13      4.49 o 
 -13   2  17        7.19       13.12      4.33 o 
 -12   2  17        1.43        5.47      4.07 o 
 -11   2  17        2.17        3.33      4.27 o 
 -10   2  17       26.89       37.81     10.41 o 
  -9   2  17       25.97       24.14      5.95 o 
  -8   2  17       18.99       16.87      6.48 o 
  -7   2  17        7.75        7.89      4.73 o 
  -6   2  17        2.37        1.66      4.11 o 
  -5   2  17        1.21        0.16      4.02 o 
  -4   2  17        5.46       -0.07      3.88 o 
  -3   2  17       41.47       41.96      6.22 o 
  -2   2  17       49.60       51.97      6.84 o 
  -1   2  17        9.60       10.89      4.66 o 
   0   2  17        6.15        3.44      4.43 o 
   1   2  17       29.06       31.18      5.99 o 
   2   2  17        6.41        9.84      4.86 o 
   3   2  17        6.15        4.13      4.84 o 
   4   2  17       42.71       47.81      9.64 o 
   5   2  17       22.34       33.10      6.63 o 
 -16   3  17       22.02       20.77      5.86 o 
 -15   3  17       44.90       50.51     12.67 o 
 -14   3  17       33.81       37.88     10.91 o 
 -13   3  17        2.58        6.98      5.41 o 
 -12   3  17       11.27        6.89      5.35 o 
 -11   3  17       32.44       29.01      8.43 o 
 -10   3  17        6.34        5.77      4.24 o 
  -9   3  17        1.59        3.55      4.02 o 
  -8   3  17       40.24       48.52      6.99 o 
  -7   3  17       20.42       27.12      5.25 o 
  -6   3  17        1.51       -0.16      3.73 o 
  -5   3  17       44.21       39.36      6.90 o 
  -4   3  17       92.61       94.91      9.25 o 
  -3   3  17       57.44       55.12     15.84 o 
  -2   3  17        4.52        4.73      5.07 o 
  -1   3  17        0.08       -2.23      5.28 o 
   0   3  17        7.24        5.97      4.80 o 
   1   3  17        4.01        3.29      4.93 o 
   2   3  17        4.20       23.94     11.97 o 
   3   3  17       10.73       -3.52      8.45 o 
   4   3  17       15.85        9.86     10.56 o 
 -14   4  17       13.29       42.25     14.79 o 
 -13   4  17        0.12        6.34     10.56 o 
 -12   4  17        8.39       12.67     10.56 o 
 -11   4  17       27.90       36.61     12.67 o 
 -10   4  17       20.09       10.56      9.86 o 
  -9   4  17       27.84       33.09     11.97 o 
  -8   4  17       18.41       28.87     11.27 o 
  -7   4  17       20.15       35.63      5.19 o 
  -6   4  17        1.82        2.07      4.16 o 
  -5   4  17        1.44        1.21      4.16 o 
  -4   4  17       18.00       32.95      6.15 o 
  -3   4  17       39.20       41.88      7.03 o 
  -2   4  17       19.78       15.49      5.86 o 
  -1   4  17        0.50        8.45      9.86 o 
   0   4  17        2.28        0.70      8.45 o 
   1   4  17        4.53        4.93      9.86 o 
   2   4  17        0.06       14.08     11.27 o 
   3   4  17        6.85       -4.93      9.15 o 
 -11   5  17       13.23        4.22     10.56 o 
 -10   5  17       18.59       31.68     13.38 o 
  -9   5  17        1.57        1.41      8.45 o 
  -8   5  17        6.15        8.45     10.56 o 
  -7   5  17       34.48       31.68     13.38 o 
  -6   5  17       11.02        9.86     10.56 o 
  -5   5  17        4.43       -2.11      8.45 o 
  -4   5  17       76.84       66.89     16.19 o 
  -3   5  17      116.93      109.84     19.71 o 
  -2   5  17       42.45       71.11     16.90 o 
  -1   5  17        0.28        2.11      9.15 o 
   0   5  17       10.36       15.49     11.97 o 
 -16   0  18       67.40       78.23     10.23 o 
 -15   0  18        5.87        3.36      6.51 o 
 -14   0  18        0.36        3.49      5.55 o 
 -13   0  18      459.44      550.76     20.70 o 
 -12   0  18      475.02      457.08     22.39 o 
 -11   0  18       10.12       15.10     16.55 o 
 -10   0  18      569.70      700.32     27.13 o 
  -9   0  18       33.23       66.18     13.38 o 
  -8   0  18        5.82        2.82      8.45 o 
  -7   0  18      123.65      182.36     19.01 o 
  -6   0  18      445.13      447.80     28.87 o 
  -5   0  18       81.08       79.56     14.08 o 
  -4   0  18       12.37        0.70      7.74 o 
  -3   0  18       37.35       33.80     11.27 o 
  -2   0  18        2.86       -2.11      7.74 o 
  -1   0  18      478.43      386.54     26.76 o 
   0   0  18      231.83      241.50     21.12 o 
   1   0  18       13.18        4.22      8.45 o 
   2   0  18       35.03       42.25     11.97 o 
   3   0  18       67.16       58.20      9.92 o 
   4   0  18      720.74      740.29     30.98 o 
 -16   1  18       72.19       67.60      6.64 o 
 -15   1  18       90.87      106.67      7.58 o 
 -14   1  18        9.19        8.78      4.22 o 
 -13   1  18        0.93        2.75      4.12 o 
 -12   1  18      162.09      217.43     10.31 o 
 -11   1  18      268.22      286.54     14.53 o 
 -10   1  18        4.34       13.25      5.55 o 
  -9   1  18        6.47       18.60      5.52 o 
  -8   1  18       59.13      102.75      8.78 o 
  -7   1  18      291.62      302.13     37.67 o 
  -6   1  18       39.38       45.01     10.21 o 
  -5   1  18      130.00      138.00     11.95 o 
  -4   1  18      191.04      212.92     14.18 o 
  -3   1  18       39.65       21.12      6.97 o 
  -2   1  18      333.91      374.56     15.52 o 
  -1   1  18      211.71      220.74     12.26 o 
   0   1  18       14.37       10.10      5.41 o 
   1   1  18       22.72       12.21      5.41 o 
   2   1  18      123.36      122.53      9.92 o 
   3   1  18       75.27       69.41      8.14 o 
   4   1  18      118.01      118.55     10.15 o 
 -15   2  18        0.27       -3.82      3.82 o 
 -14   2  18        1.10       -2.72      4.21 o 
 -13   2  18       87.43      118.73      8.72 o 
 -12   2  18       21.42       17.56      5.13 o 
 -11   2  18       75.83       87.16      7.63 o 
 -10   2  18       17.97       31.41      6.63 o 
  -9   2  18      149.06      201.41     11.63 o 
  -8   2  18       24.88       21.73      7.42 o 
  -7   2  18       28.45       40.70      8.11 o 
  -6   2  18      150.46      159.70     13.64 o 
  -5   2  18      298.75      336.31     14.43 o 
  -4   2  18      100.00      114.59      9.19 o 
  -3   2  18       38.51       33.53      6.48 o 
  -2   2  18       17.12       17.97      5.89 o 
  -1   2  18      872.34      946.52     25.61 o 
   0   2  18      225.37      233.52     12.42 o 
   1   2  18        0.21       -2.36      4.43 o 
   2   2  18        2.78        2.68      4.74 o 
   3   2  18       10.06        9.43      5.28 o 
   4   2  18      329.82      339.72     15.06 o 
 -14   3  18       12.16       18.11      6.90 o 
 -13   3  18        4.54        5.63      5.48 o 
 -12   3  18       31.06       35.91      6.92 o 
 -11   3  18       14.50       10.65      7.39 o 
 -10   3  18      225.39      252.28     11.78 o 
  -9   3  18       71.93       75.41      7.17 o 
  -8   3  18      116.88       96.15      7.73 o 
  -7   3  18      721.96      782.08     21.42 o 
  -6   3  18       48.02       65.86      8.32 o 
  -5   3  18        9.63       15.28      5.91 o 
  -4   3  18      233.85      242.11     13.81 o 
  -3   3  18       88.80      114.96     10.02 o 
  -2   3  18      630.27      630.71     42.25 o 
  -1   3  18       17.26       15.84      5.60 o 
   0   3  18       10.24        6.98      4.89 o 
   1   3  18      257.04      245.73     26.76 o 
   2   3  18        1.09       -2.11      9.15 o 
 -12   4  18       49.11       48.58     14.79 o 
 -11   4  18       29.02       16.90     11.27 o 
 -10   4  18       18.32       28.87     12.67 o 
  -9   4  18        9.57       21.12     10.56 o 
  -8   4  18        9.79        6.34      8.45 o 
  -7   4  18       24.41       24.64     11.27 o 
  -6   4  18       49.85       61.23      7.34 o 
  -5   4  18       90.41      126.45      9.69 o 
  -4   4  18       26.73       28.46      6.61 o 
  -3   4  18       30.00       33.16      7.14 o 
  -2   4  18       16.21       14.29      6.69 o 
  -1   4  18      329.60      304.16     29.57 o 
   0   4  18      107.63       83.08     18.31 o 
  -7   5  18       49.65       72.52     16.90 o 
  -6   5  18       23.41       42.25     14.79 o 
  -5   5  18       85.39       81.67     18.31 o 
 -15   1  19        0.12        1.94      4.31 o 
 -14   1  19        0.14        0.87      4.33 o 
 -13   1  19        2.51        4.39      5.17 o 
 -12   1  19        5.49        6.66      5.17 o 
 -11   1  19        1.43        2.24      4.94 o 
 -10   1  19        0.07        0.21      6.59 o 
  -9   1  19        3.37        7.95      6.71 o 
  -8   1  19        3.27        1.04      6.09 o 
  -7   1  19        5.33       -5.28      5.48 o 
  -6   1  19        5.57        9.51      6.47 o 
  -5   1  19        5.52        3.91      6.21 o 
  -4   1  19        1.61       -0.70      5.97 o 
  -3   1  19        2.00       -5.21      5.21 o 
  -2   1  19       11.13       13.22      7.74 o 
  -1   1  19        8.40       19.71     10.21 o 
   0   1  19        0.05        7.04      6.47 o 
   1   1  19        9.50        5.77      5.55 o 
   2   1  19       11.36        4.85      5.48 o 
 -14   2  19       26.59       41.76      6.65 o 
 -13   2  19       33.12       40.32      6.36 o 
 -12   2  19        8.52        3.19      7.62 o 
 -11   2  19        3.92        7.54      4.70 o 
 -10   2  19       16.63       16.89      4.91 o 
  -9   2  19        0.81       -4.47      4.47 o 
  -8   2  19        5.11        5.63      6.71 o 
  -7   2  19       32.77       36.69      8.42 o 
  -6   2  19       16.35       25.89      7.61 o 
  -5   2  19        0.88        3.23      5.91 o 
  -4   2  19        5.28        8.82      5.38 o 
  -3   2  19        9.78        9.15      5.52 o 
  -2   2  19       11.28       13.42      5.69 o 
  -1   2  19        7.73        8.49      5.25 o 
   0   2  19       10.48       14.32      5.69 o 
   1   2  19        1.77       -1.20      4.86 o 
 -12   3  19        8.96       10.71      5.58 o 
 -11   3  19        2.46       -0.20      6.34 o 
 -10   3  19       17.34       10.39      5.91 o 
  -9   3  19       17.60       14.11      5.91 o 
  -8   3  19       17.74       19.01      6.09 o 
  -7   3  19        4.47        8.11      4.76 o 
  -6   3  19        5.43       14.14      7.39 o 
  -5   3  19        4.20       -0.32      4.90 o 
  -4   3  19        1.99       -1.66     11.27 o 
  -3   3  19        0.02        1.21      5.07 o 
  -2   3  19        4.87        9.86      5.63 o 
  -1   3  19        3.96        6.34      9.15 o 
   0   3  19        0.27       -5.63      8.45 o 
  -9   4  19        0.10        0.70      8.45 o 
  -8   4  19       13.34       18.31     10.56 o 
  -7   4  19       51.22       55.62     14.79 o 
  -6   4  19       60.56       57.38     20.42 o 
  -5   4  19        5.37       14.50      5.52 o 
  -4   4  19       13.45        4.01      5.58 o 
 -13   0  20        8.81       16.78      9.20 o 
 -12   0  20      413.90      435.83     32.39 o 
 -11   0  20      608.74      675.92     40.13 o 
 -10   0  20       97.76       89.42     16.90 o 
  -9   0  20        0.17       10.56     10.56 o 
  -8   0  20       15.14       21.12     11.27 o 
  -7   0  20      180.11      183.06     20.42 o 
  -6   0  20       53.41       62.66     14.79 o 
  -5   0  20       44.93       14.79     10.56 o 
  -4   0  20       34.89       36.61     12.67 o 
  -3   0  20      255.64      260.51     23.23 o 
  -2   0  20        6.61        4.93      9.15 o 
  -1   0  20       17.73       14.79     10.56 o 
   0   0  20       55.75       73.93     14.79 o 
 -13   1  20      220.87      232.48     18.40 o 
 -12   1  20      661.68      633.25     23.25 o 
 -11   1  20      226.39      270.14     19.01 o 
 -10   1  20      251.51      321.01     36.61 o 
  -9   1  20      111.36      103.12     12.19 o 
  -8   1  20      371.28      321.20     29.22 o 
  -7   1  20        0.55        4.37      7.21 o 
  -6   1  20      184.95      171.07     16.55 o 
  -5   1  20      291.39      264.81     16.67 o 
  -4   1  20      280.99      294.53     17.67 o 
  -3   1  20       98.82       77.17     10.70 o 
  -2   1  20      371.41      385.41     36.26 o 
  -1   1  20      215.62      206.49     15.34 o 
 -11   2  20      465.55      482.21     16.34 o 
 -10   2  20        0.04        7.85      5.06 o 
  -9   2  20      265.91      227.31     13.20 o 
  -8   2  20        1.72        6.34      6.97 o 
  -7   2  20        4.32        1.19      6.41 o 
  -6   2  20      299.31      277.51     16.84 o 
  -5   2  20       97.55       77.94     10.42 o 
  -4   2  20        7.97        6.11      6.92 o 
  -3   2  20      371.16      379.30     45.41 o 
  -2   2  20       25.82       31.35      8.29 o 
  -8   3  20      276.10      255.09     13.83 o 
  -7   3  20       97.60       82.03      8.96 o 
  -6   3  20       63.54       61.26      9.86 o 
  -5   3  20       48.01       49.23      7.67 o 
  -7   1  21        0.02        6.39      7.21 o 
                                                 
